# Supplementary material for: Development and validation of a prognostic nomogram for rectal cancer patients who underwent surgical resection
Source: Pathol Oncol Res. 2023 Apr 19;29:1611014. doi: 10.3389/pore.2023.1611014 (PMC10154568; doi:10.3389/pore.2023.1611014)
Supplement: Supplementary file 1 [file DataSheet1.CSV]

id	cohort	Patient_ID	Age	Race	sex	Year_diagnosis	CSS	T_stage	Differentiation	Histology_type	Nstage	TNM_stage	N_stage	Tumor_size	CEA	CRM	PNI	RLNs	survival_time	OS
1	1	982913	2	2	1	2010	1	3	2	1	2	3	1	2	0	0	0	2	2	1
6	1	4384220	2	2	1	2010	0	3	1	1	1	3	1	1	0	0	1	2	25	0
69	1	5375366	2	2	2	2010	0	3	2	1	5	3	2	2	1	1	0	2	7	0
74	1	5376623	2	2	2	2010	1	3	1	1	1	3	1	2	1	1	0	1	33	1
97	1	11154399	1	2	1	2010	1	3	1	1	3	3	1	2	1	0	1	2	57	1
119	1	12025781	2	2	2	2010	0	3	1	1	1	3	1	1	1	1	1	2	64	0
122	1	12028904	1	2	2	2010	1	3	1	1	4	3	2	2	1	1	1	2	48	1
153	1	18592325	1	1	1	2010	0	3	2	1	0	2	0	1	1	0	0	2	71	0
158	1	18599729	1	2	2	2010	1	3	1	1	0	2	0	2	1	0	0	1	32	1
167	1	19675679	2	2	1	2010	0	3	1	1	0	2	0	1	1	1	0	1	68	0
168	1	19676226	1	1	2	2010	1	3	1	1	5	3	2	2	1	1	1	2	53	1
172	1	19678267	2	1	2	2010	0	3	1	1	1	3	1	1	0	1	0	1	53	1
173	1	19678420	1	2	1	2010	0	3	1	1	1	3	1	2	1	0	0	2	68	0
194	1	19689442	2	2	1	2010	1	3	1	1	0	2	0	2	1	0	0	2	11	1
212	1	19697128	2	2	1	2010	1	3	1	1	0	2	0	2	0	1	0	2	11	1
221	1	19703183	2	2	1	2010	0	3	1	1	0	2	0	1	0	0	0	1	70	0
224	1	19704550	1	2	2	2010	1	3	1	1	4	3	2	1	1	0	0	2	18	1
231	1	21106634	2	3	2	2010	1	3	1	1	4	3	2	1	1	0	1	2	9	1
249	1	22114004	1	3	1	2010	0	3	2	1	0	2	0	2	1	0	0	1	67	0
256	1	22116042	1	3	1	2010	0	3	2	2	5	3	2	1	1	0	1	2	67	0
303	1	22124770	1	2	1	2010	0	3	1	2	0	2	0	2	0	0	0	2	33	0
313	1	27040906	1	2	1	2010	0	3	1	1	0	2	0	2	1	1	0	2	66	0
324	1	27042078	2	2	1	2010	0	3	1	2	0	2	0	2	1	1	0	2	61	0
333	1	27044832	1	2	1	2010	1	3	1	1	0	2	0	1	0	1	0	2	32	1
337	1	27045764	1	2	2	2010	0	3	1	2	5	3	2	2	1	0	0	2	64	0
341	1	27046156	2	2	2	2010	0	3	1	1	2	3	1	1	1	0	0	1	62	0
353	1	27069745	1	1	2	2010	0	3	1	1	3	3	1	2	1	1	0	2	65	0
358	1	29113424	1	2	1	2010	0	3	1	2	0	2	0	1	0	0	0	1	62	0
360	1	29152148	1	2	2	2010	1	3	2	1	0	2	0	1	0	1	1	2	41	1
369	1	29158194	2	2	2	2010	1	3	1	1	4	3	2	1	1	0	0	2	7	1
379	1	29162628	2	2	1	2010	1	3	1	1	0	2	0	1	0	0	0	1	31	1
395	1	34836590	1	2	2	2010	0	3	1	1	0	2	0	1	1	0	0	2	71	0
400	1	34839510	2	2	1	2010	0	3	1	1	0	2	0	2	1	0	0	2	70	0
404	1	34842677	2	2	2	2010	0	3	1	1	0	2	0	2	0	1	0	2	69	0
407	1	34842818	2	2	1	2010	1	3	3	2	3	3	1	2	1	1	0	2	34	1
426	1	34855833	2	2	2	2010	1	3	1	1	0	2	0	2	1	0	0	2	27	1
428	1	34857053	2	2	2	2010	0	3	1	1	0	2	0	2	0	0	0	2	65	0
451	1	34873057	1	2	1	2010	1	3	1	1	3	3	1	2	1	1	0	2	32	1
454	1	34874369	2	2	1	2010	0	3	1	1	0	2	0	1	1	0	0	2	63	0
477	1	38119051	1	2	1	2010	0	3	1	1	5	3	2	1	1	0	0	2	68	0
481	1	38120161	2	2	1	2010	0	3	1	1	1	3	1	2	0	0	0	2	67	0
488	1	38123560	1	2	1	2010	0	3	1	1	0	2	0	1	0	0	0	1	40	1
493	1	38124814	1	2	1	2010	0	3	1	1	4	3	2	1	1	0	1	2	62	0
503	1	38151799	1	2	2	2010	0	3	1	1	0	2	0	2	1	0	0	2	66	0
531	1	41416812	1	1	2	2010	0	3	2	1	0	2	0	2	1	1	0	2	64	0
594	1	45502901	2	3	2	2010	1	3	1	1	2	3	1	1	1	0	0	2	12	1
615	1	51901460	1	3	2	2010	1	3	1	1	4	3	2	2	0	0	1	2	25	1
619	1	51902154	2	2	1	2010	0	3	1	1	4	3	2	1	0	0	0	2	70	0
639	1	51915737	2	1	1	2010	1	3	2	1	0	2	0	1	1	1	1	2	1	1
647	1	51919775	2	2	2	2010	0	3	1	1	0	2	0	2	1	0	0	1	61	0
679	1	51938979	2	2	2	2010	0	3	2	1	0	2	0	2	1	1	0	2	22	1
683	1	51943094	2	2	1	2010	1	3	1	1	0	2	0	2	1	0	0	2	30	1
702	1	51962921	2	2	2	2010	0	3	1	1	1	3	1	2	0	0	0	2	62	0
718	1	51981478	2	2	2	2010	1	3	1	1	2	3	1	2	0	1	0	1	56	1
719	1	51984194	2	1	2	2010	1	3	1	1	0	2	0	2	1	0	0	1	32	1
738	1	60151782	2	2	2	2010	1	3	2	1	0	2	0	1	1	1	0	2	5	1
783	1	68534207	2	2	2	2010	0	3	1	1	0	2	0	1	1	0	0	1	70	0
795	1	68542134	2	3	2	2010	1	3	1	1	5	3	2	2	1	1	0	2	53	1
802	1	68543975	2	2	1	2010	1	3	1	1	0	2	0	1	0	0	1	2	12	1
813	1	68547928	2	2	2	2010	0	3	3	1	0	2	0	1	1	1	0	2	67	0
820	1	68551338	2	2	2	2010	0	3	3	2	4	3	2	1	1	0	1	2	70	0
855	1	68576492	1	2	2	2010	0	3	1	1	2	3	1	1	0	1	0	2	54	0
912	1	68605001	2	2	1	2010	1	3	2	2	1	3	1	2	1	0	1	1	5	1
917	1	68608417	2	1	2	2010	1	3	1	1	4	3	2	1	1	1	0	2	40	1
918	1	68610185	1	2	1	2010	0	3	1	1	0	2	0	1	1	0	1	1	59	0
933	1	68616880	1	2	1	2010	0	3	1	1	2	3	1	2	0	1	1	2	52	1
937	1	68619555	2	2	1	2010	1	3	1	1	2	3	1	1	1	0	0	2	54	1
954	1	68631958	2	2	1	2010	0	3	1	1	0	2	0	2	0	0	0	2	64	0
966	1	68639098	2	2	1	2010	1	3	2	1	3	3	1	2	0	1	0	2	57	1
968	1	68639831	1	2	2	2010	0	3	1	1	4	3	2	2	0	0	0	2	54	0
991	1	68665801	1	2	2	2010	0	3	2	2	4	3	2	2	1	1	0	2	68	0
995	1	68668674	2	2	1	2010	0	3	1	1	0	2	0	1	1	1	0	2	59	1
1000	1	68678695	2	2	2	2010	0	3	1	1	1	3	1	1	0	0	1	2	5	1
1006	1	68684561	2	2	2	2010	0	3	1	1	1	3	1	2	1	1	0	1	69	0
1011	1	68687232	2	2	2	2010	0	3	1	1	1	3	1	1	1	0	0	2	61	0
1022	1	68709741	1	2	2	2010	0	3	1	1	0	2	0	2	1	1	0	1	65	0
1042	1	68742487	1	2	1	2010	1	3	2	1	2	3	1	2	1	1	0	2	38	1
1067	1	76157359	1	2	1	2010	0	3	1	1	4	3	2	1	0	1	1	2	70	0
1082	1	76164992	2	2	2	2010	0	3	1	1	0	2	0	2	1	0	0	2	51	1
1084	1	76165030	1	2	2	2010	0	3	1	1	0	2	0	1	1	0	0	2	70	0
1100	1	76174034	2	2	1	2010	0	3	1	1	0	2	0	2	0	1	0	2	67	0
1138	1	76195007	1	2	2	2010	0	3	1	1	0	2	0	1	0	1	0	1	60	0
1184	1	80166435	2	2	2	2010	1	3	1	2	0	2	0	2	0	1	0	1	29	1
1210	1	80179723	2	2	1	2010	0	3	1	1	5	3	2	2	1	1	0	2	60	0
1211	1	80179835	2	2	1	2010	1	3	1	1	0	2	0	2	0	1	0	1	41	1
1216	1	80181199	2	2	1	2010	1	3	1	1	0	2	0	2	1	0	0	2	27	1
1254	1	80229104	1	1	2	2010	0	3	1	1	4	3	2	1	1	0	0	1	65	0
1267	1	91487152	2	2	1	2010	0	3	1	1	1	3	1	2	0	0	0	2	70	0
1286	1	92681016	2	2	2	2010	1	3	1	1	1	3	1	1	1	0	1	2	57	1
1308	1	92693900	2	2	1	2010	1	3	1	1	0	2	0	2	1	0	0	1	43	1
1339	1	92708097	2	2	2	2010	0	3	2	1	1	3	1	2	1	0	0	2	8	0
1350	1	92713104	2	2	1	2010	0	3	2	1	0	2	0	2	1	0	1	2	63	0
1380	1	92744903	2	2	1	2010	1	3	1	1	4	3	2	1	1	0	1	2	21	1
1414	1	97071167	2	1	2	2010	1	3	3	1	1	3	1	2	1	1	1	2	12	1
1470	1	98087372	2	2	2	2010	0	3	1	1	0	2	0	1	0	0	0	2	68	0
1488	1	98094098	2	2	1	2010	0	3	1	1	5	3	2	1	1	0	1	2	66	1
1517	1	5382950	2	3	2	2011	0	3	1	1	0	2	0	2	1	1	0	2	58	0
1534	1	5397894	2	1	1	2011	1	3	1	1	0	2	0	1	0	1	1	1	22	1
1538	1	5399251	1	2	1	2011	0	3	1	1	4	3	2	1	1	1	1	2	53	0
1544	1	5403048	2	3	1	2011	1	3	2	1	5	3	2	1	0	0	1	2	7	1
1554	1	5411364	2	2	1	2011	0	3	1	1	2	3	1	1	1	0	0	1	49	0
1592	1	9172899	1	2	1	2011	0	3	1	1	0	2	0	2	0	0	0	1	57	0
1595	1	10215948	2	2	2	2011	1	3	2	1	5	3	2	2	1	1	1	2	6	1
1605	1	12043057	1	2	1	2011	0	3	2	1	1	3	1	2	1	1	0	2	52	0
1629	1	12060258	1	2	1	2011	0	3	1	1	0	2	0	1	1	0	1	2	54	0
1633	1	12062294	1	2	1	2011	1	3	1	2	1	3	1	1	0	1	1	2	21	1
1658	1	18542319	2	2	1	2011	1	3	3	2	0	2	0	1	0	0	0	1	14	1
1668	1	19708968	1	3	1	2011	0	3	1	1	0	2	0	1	1	0	0	2	54	0
1669	1	19711512	2	2	1	2011	1	3	1	1	3	3	1	2	1	0	0	1	5	1
1698	1	19729874	2	3	1	2011	0	3	1	1	0	2	0	2	1	0	0	2	42	1
1736	1	22126764	2	3	2	2011	0	3	1	1	2	3	1	2	1	0	1	2	49	0
1744	1	22130395	1	3	1	2011	1	3	1	1	5	3	2	1	1	0	1	2	34	1
1747	1	22132458	2	3	2	2011	0	3	2	1	2	3	1	1	1	0	1	2	59	0
1748	1	22132479	1	3	2	2011	1	3	1	1	5	3	2	2	1	1	1	1	10	1
1774	1	22134433	2	2	1	2011	0	3	1	1	0	2	0	2	0	0	0	2	50	0
1776	1	22134775	2	3	2	2011	0	3	1	1	2	3	1	1	1	0	1	2	21	1
1778	1	22134877	2	3	2	2011	0	3	1	1	0	2	0	2	0	0	0	2	55	0
1815	1	27073758	2	2	2	2011	0	3	1	1	0	2	0	1	0	1	0	2	57	0
1818	1	27075639	1	2	1	2011	0	3	1	1	0	2	0	2	0	0	0	2	57	0
1824	1	27078043	2	2	2	2011	0	3	2	1	2	3	1	1	1	0	0	2	52	0
1827	1	27078591	1	2	2	2011	0	3	2	1	1	3	1	1	1	1	1	2	53	0
1841	1	27082001	2	2	1	2011	0	3	1	1	0	2	0	2	1	1	0	2	49	0
1862	1	27089871	1	2	2	2011	0	3	1	1	0	2	0	1	1	0	0	2	54	0
1896	1	29178177	2	2	1	2011	0	3	1	2	4	3	2	1	0	0	0	1	52	0
1946	1	34888788	2	2	2	2011	0	3	1	1	0	2	0	2	1	0	0	1	48	1
1956	1	34899219	1	2	2	2011	0	3	1	1	5	3	2	1	1	0	1	2	56	0
1960	1	34901500	1	2	1	2011	0	3	1	1	4	3	2	1	0	0	0	2	50	0
1966	1	34906001	2	2	1	2011	0	3	1	1	0	2	0	2	0	0	0	2	10	1
1968	1	34908789	1	2	1	2011	0	3	1	1	0	2	0	2	0	0	0	2	52	0
1970	1	35838476	2	2	2	2011	0	3	1	1	2	3	1	2	0	0	0	2	50	0
1980	1	37214808	2	2	1	2011	0	3	1	1	0	2	0	2	0	0	0	2	49	0
1996	1	38133079	2	3	1	2011	0	3	1	1	1	3	1	2	1	0	0	2	57	0
2010	1	38166542	1	2	2	2011	0	3	2	1	0	2	0	2	0	0	1	2	54	0
2014	1	38167923	2	2	2	2011	1	3	2	1	5	3	2	2	1	1	1	2	27	1
2047	1	41442555	1	1	1	2011	0	3	1	1	4	3	2	1	1	0	1	2	43	0
2078	1	44151260	2	2	2	2011	1	3	2	1	0	2	0	2	0	0	0	1	46	1
2098	1	44161332	1	2	2	2011	0	3	1	1	0	2	0	2	0	0	0	2	50	0
2102	1	44162781	1	2	2	2011	0	3	1	1	0	2	0	1	0	0	0	2	50	0
2103	1	44163049	2	3	2	2011	0	3	1	1	0	2	0	1	0	0	0	2	48	0
2109	1	44168936	1	2	2	2011	1	3	1	2	0	2	0	2	1	0	1	1	37	1
2111	1	44169736	2	3	2	2011	1	3	1	1	5	3	2	2	1	0	1	2	49	1
2126	1	48834842	2	2	1	2011	0	3	2	2	2	3	1	2	1	1	1	1	51	0
2131	1	50875869	2	2	1	2011	0	3	1	1	0	2	0	1	0	0	1	2	58	0
2144	1	51955103	1	3	2	2011	1	3	1	1	1	3	1	1	0	0	1	2	48	1
2194	1	51992150	1	2	1	2011	0	3	1	1	0	2	0	2	0	0	0	2	53	0
2200	1	51994999	1	2	2	2011	1	3	1	2	0	2	0	2	0	0	0	2	45	1
2215	1	52006365	2	3	2	2011	1	3	1	1	0	2	0	2	1	1	1	2	10	1
2228	1	52014612	2	2	1	2011	1	3	2	1	5	3	2	1	1	1	0	2	4	1
2241	1	52027304	1	3	1	2011	0	3	1	1	0	2	0	2	1	1	0	2	36	0
2261	1	52033598	2	1	1	2011	1	3	1	1	4	3	2	1	1	1	1	2	20	1
2266	1	52038143	1	2	2	2011	1	3	1	1	3	3	1	2	0	1	0	2	48	1
2294	1	58833676	2	2	1	2011	0	3	1	1	0	2	0	2	0	0	0	1	51	0
2302	1	61689434	2	2	1	2011	1	3	1	2	5	3	2	2	1	1	0	2	39	1
2323	1	67317218	2	3	1	2011	1	3	2	1	0	2	0	2	1	1	1	1	9	1
2356	1	68693617	2	3	1	2011	0	3	1	1	0	2	0	1	1	0	0	2	55	0
2371	1	68713750	1	2	2	2011	1	3	1	1	1	3	1	2	0	1	0	2	52	1
2376	1	68724764	2	2	1	2011	0	3	1	1	3	3	1	2	0	1	0	2	54	0
2377	1	68725638	1	2	2	2011	1	3	1	1	2	3	1	2	1	1	0	2	20	1
2381	1	68728042	2	2	1	2011	1	3	1	1	3	3	1	1	0	1	0	1	33	1
2419	1	69825823	2	2	2	2011	1	3	1	1	2	3	1	2	1	0	0	2	2	1
2425	1	69829355	1	2	2	2011	0	3	1	1	2	3	1	1	1	0	0	2	59	0
2432	1	69831956	2	2	1	2011	0	3	1	1	0	2	0	1	1	0	1	2	53	0
2464	1	69850046	2	2	2	2011	1	3	1	1	0	2	0	2	1	0	0	2	12	1
2479	1	69854951	1	2	2	2011	0	3	1	1	2	3	1	1	0	0	0	2	56	0
2498	1	69861921	1	2	1	2011	1	3	1	1	0	2	0	2	1	0	0	2	36	1
2508	1	69874211	1	2	2	2011	0	3	1	1	0	2	0	2	1	1	0	2	52	0
2515	1	69878008	2	2	1	2011	0	3	1	1	0	2	0	2	1	0	0	2	39	1
2530	1	69889031	2	2	2	2011	0	3	1	1	2	3	1	1	0	0	1	2	56	0
2558	1	69898982	2	2	2	2011	1	3	1	1	1	3	1	2	0	0	0	2	24	1
2565	1	69909377	1	2	2	2011	1	3	1	1	5	3	2	2	1	1	0	2	16	1
2569	1	69909485	1	3	2	2011	1	3	1	1	2	3	1	2	1	0	1	2	10	1
2574	1	69913882	2	2	2	2011	1	3	1	1	5	3	2	1	0	0	1	1	48	1
2604	1	69929108	1	2	2	2011	1	3	1	1	1	3	1	2	1	0	0	1	46	1
2619	1	69963957	2	2	1	2011	0	3	1	1	1	3	1	2	0	0	0	1	49	0
2627	1	69999135	2	3	1	2011	0	3	1	1	4	3	2	1	0	0	1	2	49	0
2630	1	70036031	2	2	2	2011	1	3	2	1	0	2	0	2	0	0	0	2	38	1
2655	1	76203971	1	1	2	2011	1	3	3	1	3	3	1	2	0	1	1	2	23	1
2659	1	76205311	1	2	2	2011	1	3	1	1	3	3	1	1	1	0	1	2	50	1
2660	1	76205361	1	2	1	2011	0	3	1	1	4	3	2	2	1	1	0	2	57	0
2672	1	76213275	1	2	1	2011	0	3	1	1	5	3	2	2	1	1	0	2	56	0
2677	1	76216724	1	2	1	2011	0	3	1	1	0	2	0	2	0	0	0	2	53	0
2691	1	76223002	2	1	1	2011	0	3	1	1	5	3	2	1	1	0	1	2	33	1
2704	1	76230220	1	2	1	2011	0	3	1	1	1	3	1	1	0	0	1	2	5	1
2710	1	76232823	1	2	1	2011	1	3	1	1	1	3	1	2	1	1	1	2	20	1
2715	1	76234598	2	2	2	2011	0	3	2	1	0	2	0	1	1	1	0	1	51	0
2739	1	77003154	2	2	1	2011	1	3	1	1	4	3	2	1	1	1	1	2	1	1
2762	1	80132824	2	2	2	2011	0	3	2	1	1	3	1	1	0	0	0	2	55	0
2767	1	80204086	1	2	2	2011	0	3	1	1	0	2	0	1	1	0	0	2	58	0
2805	1	80230051	2	2	2	2011	1	3	1	1	4	3	2	1	0	1	1	2	2	1
2831	1	81014146	2	2	1	2011	1	3	1	1	4	3	2	1	1	0	1	2	4	1
2849	1	84493647	2	1	1	2011	0	3	1	1	2	3	1	2	0	0	0	1	56	0
2881	1	92765216	2	2	1	2011	1	3	1	1	0	2	0	1	0	1	0	2	1	1
2885	1	93669222	2	2	1	2011	0	3	1	1	0	2	0	2	0	0	0	2	54	0
2890	1	93670835	2	2	2	2011	1	3	1	2	3	3	1	2	1	1	1	2	28	1
2908	1	93683708	2	2	1	2011	1	3	1	2	3	3	1	2	0	1	0	1	16	1
2921	1	93691401	2	2	1	2011	0	3	1	1	0	2	0	1	1	0	0	2	54	0
2938	1	93709858	2	1	2	2011	0	3	1	1	1	3	1	2	1	0	1	2	51	0
2951	1	93722541	2	2	2	2011	0	3	2	1	0	2	0	1	0	0	0	1	21	1
2953	1	93722878	1	1	2	2011	1	3	1	1	0	2	0	2	1	1	0	2	6	1
2978	1	93820367	2	2	1	2011	0	3	1	1	0	2	0	2	1	1	0	2	52	0
3010	1	98120038	2	2	2	2011	1	3	1	2	0	2	0	2	1	0	0	2	1	1
3011	1	98125309	2	2	2	2011	1	3	2	1	5	3	2	2	1	0	0	2	4	1
3019	1	98130266	1	2	1	2011	1	3	1	1	0	2	0	2	1	1	0	2	48	1
3041	1	98138847	1	2	2	2011	1	3	3	2	2	3	1	2	0	1	1	2	46	1
3054	1	98148740	1	1	2	2011	1	3	1	1	0	2	0	2	0	1	0	2	43	1
3073	1	98169423	2	2	2	2011	0	3	1	1	0	2	0	2	0	0	0	2	9	1
3075	1	98171262	1	2	1	2011	0	3	1	1	2	3	1	2	1	1	0	2	48	0
3091	1	3513647	2	2	1	2012	1	3	2	2	4	3	2	2	1	0	0	2	16	1
3107	1	5428065	1	2	1	2012	0	3	1	2	2	3	1	1	0	1	0	2	44	0
3113	1	5433154	1	3	1	2012	0	3	1	1	1	3	1	1	1	0	0	2	47	0
3116	1	5435808	1	2	1	2012	0	3	1	1	4	3	2	1	0	1	1	2	45	0
3125	1	5439225	1	3	1	2012	0	3	1	1	4	3	2	1	0	0	0	2	44	0
3140	1	6130489	2	2	1	2012	1	3	1	1	4	3	2	2	1	0	1	2	9	1
3185	1	6151801	1	2	2	2012	0	3	1	1	0	2	0	1	1	1	0	2	37	0
3191	1	6156322	1	2	2	2012	0	3	1	1	0	2	0	2	1	1	0	1	36	0
3214	1	12086150	2	2	1	2012	0	3	1	1	0	2	0	1	1	0	0	2	46	0
3234	1	12095098	2	3	2	2012	0	3	2	1	5	3	2	2	1	0	0	2	46	0
3290	1	19749201	2	3	2	2012	0	3	2	1	2	3	1	2	0	0	1	2	47	0
3310	1	19761973	2	2	1	2012	0	3	1	2	2	3	1	2	0	0	0	2	44	0
3314	1	19763610	2	2	2	2012	0	3	1	1	1	3	1	2	0	1	0	2	45	0
3328	1	19768614	1	2	2	2012	0	3	1	1	0	2	0	1	1	0	0	1	44	0
3348	1	19778239	2	3	2	2012	1	3	2	1	5	3	2	2	1	1	1	2	28	1
3352	1	19780689	1	1	2	2012	0	3	2	1	0	2	0	1	1	0	0	2	37	0
3359	1	19794297	2	2	2	2012	1	3	1	1	0	2	0	1	0	0	0	1	7	1
3377	1	22140317	2	3	1	2012	0	3	1	1	3	3	1	2	0	1	1	2	36	1
3384	1	22140354	1	3	2	2012	0	3	1	1	0	2	0	1	0	0	0	2	46	0
3397	1	22140776	2	3	2	2012	0	3	1	1	1	3	1	2	1	0	0	2	45	0
3417	1	22150116	2	2	1	2012	0	3	1	1	0	2	0	2	1	0	0	2	41	0
3419	1	22150786	1	3	2	2012	0	3	2	1	2	3	1	2	0	0	1	2	41	0
3439	1	27099319	2	2	2	2012	0	3	1	2	0	2	0	2	1	1	0	2	32	1
3460	1	27110536	1	2	1	2012	1	3	1	1	0	2	0	2	1	1	1	2	15	1
3463	1	27111891	1	2	2	2012	1	3	1	1	2	3	1	2	1	1	0	2	43	1
3485	1	27125067	1	2	2	2012	0	3	1	1	0	2	0	1	0	0	0	1	45	0
3497	1	29184613	2	2	2	2012	0	3	1	1	0	2	0	2	1	0	0	2	22	1
3501	1	29189256	2	2	2	2012	1	3	1	1	3	3	1	1	1	0	1	1	14	1
3509	1	29192896	1	2	2	2012	0	3	1	1	5	3	2	2	1	0	0	2	41	0
3519	1	29197516	1	2	2	2012	0	3	1	1	1	3	1	1	1	0	0	2	42	0
3526	1	30031384	2	2	1	2012	1	3	1	1	1	3	1	2	1	0	1	2	19	1
3571	1	35872883	1	2	2	2012	0	3	1	1	2	3	1	2	0	0	0	2	40	0
3573	1	35874729	2	2	2	2012	0	3	1	1	2	3	1	2	1	0	0	2	40	0
3598	1	35890214	2	2	2	2012	1	3	2	1	2	3	1	2	1	0	1	2	27	1
3602	1	35913140	1	2	2	2012	0	3	1	2	0	2	0	2	1	0	0	1	37	0
3605	1	37162306	1	2	1	2012	1	3	1	1	2	3	1	1	1	1	0	1	11	1
3608	1	38171207	1	2	1	2012	0	3	1	1	0	2	0	2	0	1	0	2	36	0
3653	1	41468485	2	3	2	2012	1	3	1	1	1	3	1	1	1	0	0	2	25	1
3665	1	41471813	2	2	1	2012	1	3	1	1	0	2	0	2	0	0	0	2	15	1
3680	1	44169562	1	3	2	2012	1	3	2	2	1	3	1	2	0	0	1	2	9	1
3691	1	44178061	1	3	2	2012	0	3	1	1	4	3	2	2	1	0	0	2	40	0
3694	1	44179651	1	2	1	2012	0	3	1	1	0	2	0	1	1	1	1	2	38	0
3699	1	44182087	1	2	2	2012	0	3	1	1	0	2	0	1	0	0	0	2	44	0
3719	1	44192383	1	2	2	2012	0	3	1	1	0	2	0	2	1	0	0	2	37	0
3732	1	49886163	1	3	1	2012	1	3	2	1	0	2	0	2	1	1	0	1	26	1
3738	1	51015789	2	2	1	2012	1	3	1	2	0	2	0	2	0	0	0	2	27	1
3764	1	52054126	2	3	1	2012	1	3	1	1	2	3	1	2	1	1	1	2	33	1
3770	1	52058188	2	2	1	2012	0	3	1	1	0	2	0	1	0	0	0	2	32	1
3783	1	52063410	2	2	1	2012	1	3	1	1	0	2	0	2	0	0	0	2	35	1
3804	1	52073968	2	2	2	2012	1	3	1	1	1	3	1	2	1	0	0	2	42	1
3806	1	52076301	2	2	2	2012	0	3	1	1	0	2	0	1	0	0	0	2	41	0
3852	1	54017480	2	2	2	2012	1	3	3	1	5	3	2	2	1	1	1	2	1	1
3854	1	54034380	1	2	2	2012	0	3	1	1	2	3	1	1	1	0	1	2	31	0
3867	1	61548407	2	2	2	2012	1	3	1	1	1	3	1	2	0	1	0	2	20	1
3873	1	63126452	1	2	1	2012	1	3	1	1	2	3	1	1	0	1	0	2	22	1
3882	1	67075873	2	2	1	2012	1	3	1	1	0	2	0	1	0	0	0	1	7	1
3886	1	67318868	2	2	2	2012	1	3	1	1	5	3	2	2	0	1	1	2	1	1
3890	1	68538203	2	2	1	2012	0	3	2	1	5	3	2	2	0	0	0	2	44	0
3914	1	69907159	2	3	2	2012	0	3	1	1	4	3	2	2	1	1	0	2	43	0
3923	1	69923457	2	2	2	2012	0	3	1	1	0	2	0	2	1	0	0	2	46	0
3935	1	69932084	2	3	1	2012	1	3	2	1	1	3	1	1	0	1	0	2	42	1
3956	1	69949881	1	2	1	2012	0	3	1	2	3	3	1	1	0	1	0	2	38	0
3965	1	69957849	1	2	2	2012	0	3	1	1	3	3	1	1	1	0	0	1	42	0
3970	1	69960900	2	2	1	2012	0	3	1	1	0	2	0	2	0	1	0	2	44	0
4020	1	69981648	1	2	1	2012	1	3	3	2	2	3	1	1	0	0	0	1	22	1
4025	1	69983464	1	2	1	2012	0	3	1	1	0	2	0	2	0	1	1	2	44	0
4028	1	69984966	1	2	2	2012	0	3	1	1	0	2	0	2	1	0	0	1	36	0
4087	1	70011862	2	2	2	2012	0	3	1	1	0	2	0	2	1	0	0	1	43	0
4091	1	70015689	1	2	2	2012	0	3	1	1	1	3	1	2	1	1	0	2	41	0
4112	1	70024957	1	1	2	2012	0	3	1	2	3	3	1	1	0	1	1	1	43	0
4126	1	70033135	1	3	1	2012	1	3	1	1	2	3	1	2	1	0	0	1	17	1
4156	1	70048670	1	2	2	2012	0	3	1	1	4	3	2	1	0	1	0	1	34	0
4166	1	70051779	2	3	1	2012	1	3	1	1	1	3	1	1	1	0	0	2	37	1
4196	1	70077578	2	2	2	2012	1	3	2	1	1	3	1	1	0	1	0	1	18	1
4198	1	70077637	2	2	2	2012	0	3	1	1	0	2	0	1	0	0	1	2	38	0
4210	1	70085805	2	2	1	2012	0	3	1	1	5	3	2	2	1	1	0	2	28	0
4225	1	70104466	2	2	2	2012	0	3	1	1	0	2	0	2	0	1	0	2	36	0
4249	1	76031674	1	2	2	2012	0	3	1	1	0	2	0	2	1	0	0	1	36	0
4254	1	76110960	2	2	2	2012	1	3	1	1	5	3	2	2	0	0	1	2	15	1
4331	1	77040526	1	2	1	2012	0	3	1	1	0	2	0	2	0	0	0	2	40	0
4343	1	77048350	1	2	2	2012	0	3	1	1	0	2	0	2	1	0	0	1	38	0
4346	1	77052002	2	2	2	2012	0	3	1	1	1	3	1	2	0	0	0	2	42	0
4347	1	77052126	2	2	1	2012	0	3	1	1	0	2	0	2	1	0	0	2	35	0
4355	1	77056580	2	2	2	2012	1	3	1	1	0	2	0	2	0	1	1	2	23	1
4376	1	80188851	2	1	2	2012	0	3	2	1	1	3	1	2	0	0	0	2	43	0
4392	1	81022657	2	2	2	2012	1	3	1	1	0	2	0	2	1	1	0	2	12	1
4398	1	81024124	2	2	2	2012	1	3	2	1	1	3	1	2	0	0	0	2	8	1
4410	1	81028285	2	2	2	2012	1	3	2	1	2	3	1	2	0	1	1	2	9	1
4422	1	81033831	2	2	1	2012	0	3	1	1	0	2	0	1	1	1	0	2	38	0
4443	1	81041997	2	2	2	2012	0	3	2	2	5	3	2	2	0	1	1	1	8	1
4451	1	81045788	1	1	1	2012	1	3	1	1	0	2	0	2	1	1	0	2	15	1
4475	1	81056038	2	2	2	2012	0	3	2	1	1	3	1	2	1	1	1	1	37	0
4481	1	81058940	2	2	1	2012	0	3	2	2	0	2	0	2	1	1	0	2	45	0
4482	1	81058979	2	2	2	2012	0	3	1	1	2	3	1	2	1	1	0	2	44	0
4485	1	81059574	1	2	2	2012	1	3	2	1	5	3	2	2	0	0	1	2	27	1
4497	1	81065817	1	2	2	2012	0	3	1	1	5	3	2	1	0	1	1	2	45	0
4517	1	87936451	2	2	2	2012	1	3	2	1	4	3	2	1	1	1	0	2	20	1
4520	1	90199146	2	1	1	2012	1	3	2	1	5	3	2	2	1	0	1	2	29	1
4526	1	91392760	2	2	2	2012	1	3	1	1	2	3	1	2	1	0	0	2	7	1
4537	1	93730920	2	2	1	2012	0	3	1	1	0	2	0	2	1	0	0	2	44	0
4540	1	93742158	2	2	2	2012	0	3	1	1	0	2	0	2	0	1	0	2	47	0
4569	1	93769712	1	2	2	2012	0	3	1	1	0	2	0	2	0	0	0	2	42	0
4592	1	93785902	2	2	2	2012	0	3	3	1	3	3	1	2	1	1	0	2	42	0
4605	1	93791111	1	2	1	2012	0	3	1	2	0	2	0	2	1	0	0	2	41	0
4619	1	93798162	1	1	1	2012	0	3	2	2	0	2	0	1	1	0	0	2	45	0
4652	1	93823671	1	2	2	2012	0	3	2	1	4	3	2	2	1	1	0	1	36	0
4656	1	93824813	1	2	1	2012	0	3	1	1	5	3	2	2	1	1	1	2	39	0
4724	1	98196491	2	2	1	2012	1	3	1	2	0	2	0	2	1	0	0	2	38	1
4734	1	98202469	2	2	2	2012	0	3	1	1	0	2	0	2	0	0	0	2	39	0
4745	1	98203695	1	2	2	2012	1	3	2	1	5	3	2	2	0	1	1	2	20	1
4751	1	98204239	1	2	2	2012	0	3	1	1	1	3	1	1	1	1	0	1	37	0
4757	1	98210492	1	1	1	2012	0	3	1	1	0	2	0	1	0	0	0	1	27	0
4764	1	892099	2	2	1	2013	1	3	1	1	1	3	1	2	0	0	1	2	8	1
4774	1	3679138	2	2	2	2013	1	3	1	1	0	2	0	1	0	0	0	2	20	1
4794	1	6162133	2	2	1	2013	0	3	1	1	1	3	1	2	1	1	0	2	33	0
4819	1	6173100	2	2	2	2013	1	3	1	1	4	3	2	2	0	0	0	2	11	1
4834	1	6180599	1	2	2	2013	0	3	2	1	4	3	2	2	0	1	0	2	26	0
4851	1	6187356	2	2	1	2013	0	3	1	1	4	3	2	1	0	1	1	2	25	0
4853	1	6187417	2	3	2	2013	0	3	3	2	4	3	2	2	1	0	0	1	24	0
4854	1	6187581	2	2	1	2013	0	3	2	1	5	3	2	2	1	1	0	2	25	0
4873	1	9197034	2	2	2	2013	0	3	1	1	0	2	0	2	0	0	0	1	30	0
4874	1	10024041	1	2	2	2013	0	3	2	1	1	3	1	2	1	1	1	1	33	0
4876	1	10170036	2	2	2	2013	1	3	1	1	0	2	0	2	1	1	0	2	27	1
4934	1	17136777	2	2	2	2013	1	3	2	1	5	3	2	2	1	0	0	2	18	1
4938	1	18577672	2	2	2	2013	1	3	1	1	0	2	0	1	1	1	0	2	2	1
4945	1	19780573	1	1	1	2013	0	3	1	1	1	3	1	2	0	0	0	2	34	0
4952	1	19788767	1	1	1	2013	0	3	1	1	3	3	1	2	0	1	0	2	34	0
4977	1	19806238	2	2	2	2013	0	3	1	1	2	3	1	1	0	0	0	2	26	0
4989	1	19815482	1	1	2	2013	0	3	1	1	3	3	1	2	1	0	0	2	25	0
5041	1	22152888	2	3	2	2013	0	3	1	1	0	2	0	1	0	0	1	2	26	0
5061	1	22156373	1	3	2	2013	1	3	1	1	5	3	2	1	1	1	1	2	4	1
5079	1	22160803	2	2	1	2013	0	3	2	1	0	2	0	2	0	1	0	1	35	0
5093	1	26196465	2	2	1	2013	0	3	1	1	4	3	2	1	1	0	1	2	28	0
5112	1	27139031	1	2	1	2013	0	3	1	1	0	2	0	1	1	0	0	2	31	0
5128	1	27144617	1	2	2	2013	0	3	1	1	0	2	0	2	1	0	0	2	34	0
5133	1	27145762	2	2	2	2013	0	3	1	1	0	2	0	2	0	0	1	2	34	0
5139	1	27147035	2	2	1	2013	1	3	1	1	0	2	0	2	1	1	0	2	10	1
5141	1	27147486	1	2	2	2013	0	3	1	1	2	3	1	1	1	0	0	2	15	0
5142	1	27147639	1	2	2	2013	0	3	1	1	0	2	0	2	0	0	0	2	28	0
5144	1	27147996	1	2	2	2013	0	3	3	2	0	2	0	2	0	0	0	2	28	0
5164	1	29109333	2	2	2	2013	0	3	2	1	0	2	0	2	1	1	1	1	24	0
5166	1	29142797	1	2	1	2013	0	3	1	1	2	3	1	1	0	0	1	2	24	0
5173	1	29203141	2	2	1	2013	0	3	1	1	1	3	1	2	1	0	0	2	33	0
5178	1	29204948	1	3	1	2013	0	3	1	1	1	3	1	2	1	0	0	2	30	0
5182	1	29208473	2	2	1	2013	0	3	1	1	5	3	2	2	0	1	0	2	34	0
5199	1	29221082	2	2	1	2013	1	3	1	1	4	3	2	1	1	1	0	1	24	1
5207	1	34827762	2	2	1	2013	0	3	1	1	4	3	2	1	1	1	1	2	35	0
5219	1	35900268	2	2	2	2013	0	3	1	1	0	2	0	2	0	0	0	2	7	1
5223	1	35903280	1	1	1	2013	0	3	1	2	2	3	1	1	1	0	0	2	32	0
5232	1	35907314	1	2	2	2013	0	3	1	1	2	3	1	1	1	1	0	2	32	0
5234	1	35909282	2	2	1	2013	1	3	1	1	5	3	2	2	1	1	1	2	1	1
5251	1	35919945	2	2	2	2013	0	3	1	1	0	2	0	2	1	0	0	2	28	0
5257	1	35923837	2	2	1	2013	0	3	1	1	0	2	0	2	0	0	0	2	28	0
5266	1	35933986	1	3	2	2013	0	3	1	1	2	3	1	2	1	0	0	2	25	0
5283	1	38137706	2	2	2	2013	1	3	1	1	0	2	0	1	1	0	0	1	4	1
5302	1	38205448	1	2	1	2013	0	3	1	1	1	3	1	2	0	1	0	2	28	0
5310	1	40239191	2	1	2	2013	1	3	3	1	4	3	2	2	1	1	1	1	15	1
5326	1	41492217	1	2	1	2013	0	3	1	1	4	3	2	1	1	0	0	2	30	0
5327	1	41492233	1	1	1	2013	0	3	1	2	4	3	2	1	0	1	1	1	29	0
5339	1	41496398	1	3	2	2013	0	3	1	1	0	2	0	2	0	0	1	2	26	0
5353	1	41526553	2	2	1	2013	0	3	2	1	1	3	1	1	0	0	1	2	32	0
5365	1	44106871	2	2	2	2013	0	3	1	2	0	2	0	1	1	1	0	2	28	0
5369	1	44187173	2	2	2	2013	0	3	1	1	4	3	2	2	1	1	0	2	35	0
5371	1	44189066	2	2	2	2013	0	3	1	2	5	3	2	1	1	1	1	2	34	0
5401	1	44203726	1	2	2	2013	0	3	2	2	4	3	2	1	0	0	0	2	25	0
5403	1	44205891	1	2	1	2013	0	3	2	1	4	3	2	2	1	1	0	2	7	0
5422	1	48924873	2	2	1	2013	0	3	1	1	0	2	0	2	0	1	0	2	33	0
5440	1	52123138	1	2	2	2013	0	3	1	1	0	2	0	1	0	0	0	1	32	0
5441	1	52123299	1	2	1	2013	0	3	1	1	1	3	1	1	1	0	0	2	24	0
5469	1	52946191	1	3	2	2013	1	3	1	1	5	3	2	1	1	1	0	2	16	1
5471	1	52948810	2	3	1	2013	0	3	1	1	4	3	2	1	1	0	0	2	29	0
5482	1	52954298	2	2	1	2013	0	3	1	1	0	2	0	1	0	0	0	2	15	0
5485	1	52954660	2	2	1	2013	0	3	1	2	5	3	2	2	0	0	1	2	2	0
5499	1	52963454	2	2	2	2013	0	3	1	1	2	3	1	1	0	1	0	2	19	0
5500	1	52963917	2	2	1	2013	0	3	3	2	0	2	0	2	1	0	0	2	25	0
5518	1	53001779	2	3	2	2013	1	3	1	2	0	2	0	2	0	1	0	1	2	1
5529	1	58734777	2	2	2	2013	0	3	1	1	0	2	0	2	0	1	0	2	27	0
5536	1	63074883	2	2	2	2013	0	3	2	1	0	2	0	1	1	0	1	2	31	0
5543	1	65777743	2	2	2	2013	1	3	1	1	0	2	0	2	1	0	0	1	1	1
5546	1	65915029	2	2	2	2013	0	3	1	1	0	2	0	2	1	1	0	2	28	0
5565	1	70091845	1	2	2	2013	0	3	2	1	4	3	2	2	1	1	0	2	27	0
5566	1	70092263	2	2	1	2013	0	3	1	2	0	2	0	1	1	0	0	1	32	0
5570	1	70094009	2	2	2	2013	0	3	1	1	0	2	0	1	0	0	0	2	35	0
5604	1	70117915	2	2	1	2013	1	3	1	1	0	2	0	2	1	1	0	2	1	1
5634	1	70142948	2	3	1	2013	0	3	1	1	0	2	0	1	1	0	1	2	4	0
5662	1	71222220	1	2	1	2013	0	3	1	1	0	2	0	1	1	0	0	2	33	0
5670	1	71225572	1	2	2	2013	0	3	1	1	1	3	1	2	1	0	0	2	31	0
5683	1	71228360	1	2	2	2013	0	3	2	1	0	2	0	2	1	1	0	2	31	0
5698	1	71233321	2	2	2	2013	0	3	1	1	0	2	0	2	1	0	0	2	30	0
5713	1	71240461	2	2	1	2013	1	3	1	1	4	3	2	1	1	0	1	2	12	1
5714	1	71240468	1	2	2	2013	0	3	1	2	0	2	0	1	0	0	1	2	31	0
5725	1	71246379	2	2	1	2013	1	3	1	1	0	2	0	2	1	0	0	2	7	1
5730	1	71250879	2	2	1	2013	0	3	1	1	0	2	0	2	0	0	0	2	34	0
5733	1	71251999	1	2	2	2013	0	3	1	1	0	2	0	2	1	1	0	2	21	0
5737	1	71255409	2	2	1	2013	0	3	1	1	0	2	0	2	1	1	0	2	26	0
5745	1	71258121	2	2	2	2013	0	3	1	1	3	3	1	2	0	0	0	1	30	0
5748	1	71259731	2	2	2	2013	1	3	1	1	0	2	0	1	0	0	0	2	12	1
5750	1	71261289	1	2	1	2013	0	3	1	1	0	2	0	2	1	0	0	2	30	0
5767	1	71270321	1	2	2	2013	0	3	1	1	3	3	1	2	1	0	0	1	28	0
5770	1	71272124	1	2	2	2013	0	3	1	1	0	2	0	2	0	1	0	2	29	0
5779	1	71276331	2	2	1	2013	0	3	1	1	0	2	0	2	1	1	0	2	29	0
5784	1	71279853	2	2	2	2013	0	3	1	1	4	3	2	2	1	0	0	2	26	0
5785	1	71279875	2	2	2	2013	0	3	1	1	4	3	2	2	0	0	0	2	26	0
5839	1	71302732	1	2	2	2013	0	3	1	1	4	3	2	1	0	0	0	2	24	0
5841	1	71303273	1	2	2	2013	0	3	1	1	0	2	0	2	0	1	0	1	31	0
5850	1	71308510	2	1	2	2013	0	3	1	1	0	2	0	2	0	0	0	2	7	0
5857	1	71312333	1	2	1	2013	0	3	1	1	0	2	0	2	0	0	0	1	30	0
5871	1	71319931	1	2	1	2013	0	3	2	1	2	3	1	2	1	1	1	1	22	0
5949	1	77059213	1	2	2	2013	0	3	1	1	4	3	2	1	0	0	1	2	30	0
5966	1	77071873	2	2	2	2013	0	3	1	1	0	2	0	2	1	0	0	2	33	0
5968	1	77072563	2	2	1	2013	0	3	3	2	0	2	0	1	0	1	0	1	33	0
5974	1	77079259	1	2	1	2013	0	3	1	1	0	2	0	1	0	0	0	2	29	0
5980	1	77080919	2	2	1	2013	1	3	1	1	2	3	1	2	0	0	0	2	21	1
5987	1	77083875	2	2	2	2013	1	3	3	2	3	3	1	2	0	1	0	1	27	1
6001	1	77089064	2	2	1	2013	0	3	1	1	0	2	0	1	0	0	1	2	26	0
6002	1	77090003	1	2	2	2013	0	3	1	2	4	3	2	2	0	0	0	2	25	0
6008	1	77091820	1	2	1	2013	0	3	3	2	5	3	2	1	0	1	1	2	28	0
6020	1	77096107	1	2	1	2013	0	3	1	1	1	3	1	2	1	0	0	2	27	0
6028	1	77099048	2	2	2	2013	0	3	1	1	4	3	2	2	0	1	0	2	24	0
6033	1	77100870	2	2	2	2013	0	3	1	2	0	2	0	2	1	0	0	2	27	0
6036	1	77101081	2	2	1	2013	0	3	1	1	0	2	0	2	1	0	1	2	26	0
6038	1	77102064	2	2	1	2013	1	3	1	1	1	3	1	2	1	1	0	2	12	1
6042	1	77104791	1	2	1	2013	0	3	1	1	0	2	0	2	1	1	0	2	25	0
6048	1	77112530	2	2	1	2013	1	3	1	1	0	2	0	2	1	0	0	2	20	1
6050	1	77116523	2	2	2	2013	0	3	1	2	4	3	2	2	1	0	0	2	28	0
6058	1	80046058	2	2	2	2013	0	3	1	1	2	3	1	2	1	0	1	2	24	0
6060	1	80092493	1	2	1	2013	0	3	1	1	0	2	0	1	1	1	0	1	34	0
6064	1	80218170	2	1	2	2013	1	3	1	1	2	3	1	1	1	0	0	2	25	1
6066	1	81048424	1	2	2	2013	0	3	1	1	4	3	2	1	0	1	0	2	33	0
6071	1	81053299	2	1	2	2013	1	3	1	1	1	3	1	2	1	1	1	2	27	1
6073	1	81058207	2	1	1	2013	1	3	1	1	0	2	0	2	1	1	1	2	15	1
6079	1	81060929	1	2	1	2013	0	3	1	1	0	2	0	1	1	1	0	2	32	0
6101	1	81077545	2	2	2	2013	1	3	1	1	5	3	2	2	1	1	1	2	12	1
6113	1	81083854	2	3	2	2013	1	3	1	1	0	2	0	2	1	0	0	2	3	1
6114	1	81084384	1	2	2	2013	1	3	2	1	2	3	1	2	1	1	1	2	23	1
6125	1	81086646	2	2	2	2013	1	3	1	1	5	3	2	2	0	0	1	2	14	1
6139	1	81091593	1	1	1	2013	0	3	2	1	3	3	1	1	1	1	1	2	24	0
6171	1	86795579	1	2	1	2013	0	3	2	1	0	2	0	2	1	0	0	2	25	0
6185	1	92623564	2	2	1	2013	0	3	1	1	0	2	0	2	0	1	0	2	29	0
6194	1	93833042	1	2	1	2013	0	3	1	1	0	2	0	2	1	0	0	2	35	0
6205	1	93837948	2	2	1	2013	0	3	1	1	4	3	2	2	1	0	0	2	33	0
6208	1	93838969	2	2	2	2013	1	3	2	1	5	3	2	1	1	1	1	2	17	1
6226	1	93856828	2	1	1	2013	0	3	1	1	0	2	0	2	0	0	0	1	27	0
6233	1	93864178	1	2	2	2013	0	3	1	1	0	2	0	2	0	0	0	2	7	0
6297	1	93920070	2	2	1	2013	0	3	1	1	0	2	0	2	0	1	0	2	24	0
6322	1	94851265	1	2	2	2013	0	3	1	1	4	3	2	2	1	1	1	2	26	0
6362	1	99016051	2	2	1	2013	0	3	1	1	2	3	1	1	0	0	0	2	33	0
6364	1	99016190	1	2	2	2013	0	3	1	1	1	3	1	2	1	1	1	2	31	0
6367	1	99016432	1	2	2	2013	0	3	1	1	4	3	2	1	1	0	0	2	23	1
6391	1	99025712	2	2	1	2013	0	3	1	1	2	3	1	2	0	0	0	1	19	0
6413	1	99039937	2	2	2	2013	0	3	1	1	1	3	1	2	0	0	0	2	24	0
6421	1	99045005	1	2	2	2013	0	3	1	1	0	2	0	2	1	1	0	2	25	0
6424	1	99045197	2	2	2	2013	0	3	2	1	5	3	2	2	0	0	0	2	24	0
6425	1	99045212	2	2	2	2013	0	3	1	1	0	2	0	2	1	1	1	2	6	1
6431	1	99052222	2	2	2	2013	0	3	3	1	0	2	0	2	1	0	0	2	26	0
6432	1	99055196	1	2	1	2013	0	3	1	1	0	2	0	2	1	0	0	1	24	0
6440	1	99069176	1	2	1	2013	0	3	1	1	0	2	0	2	0	0	0	2	9	0
6505	1	6209650	2	3	2	2014	0	3	2	1	0	2	0	2	0	0	0	1	18	0
6507	1	6210211	1	2	2	2014	0	3	3	1	4	3	2	1	0	0	0	1	19	0
6528	1	6218136	2	2	1	2014	0	3	2	1	0	2	0	2	0	0	0	1	15	0
6544	1	6223301	1	3	1	2014	0	3	1	1	5	3	2	2	0	1	1	2	13	0
6568	1	12125449	2	2	2	2014	1	3	1	1	0	2	0	1	0	0	0	1	18	1
6575	1	12161204	1	2	2	2014	0	3	1	1	2	3	1	2	1	0	0	2	16	0
6602	1	12180117	2	2	2	2014	0	3	1	1	0	2	0	1	0	0	0	2	16	0
6603	1	12181162	2	2	2	2014	0	3	1	2	0	2	0	2	1	0	1	2	12	0
6604	1	12181175	1	3	2	2014	0	3	2	1	4	3	2	2	0	1	0	2	12	0
6608	1	12186192	2	2	1	2014	0	3	1	1	1	3	1	2	0	0	0	1	7	0
6611	1	12187357	1	2	1	2014	0	3	2	1	2	3	1	1	0	1	0	2	23	0
6616	1	12188635	2	2	2	2014	1	3	1	1	0	2	0	2	1	0	0	1	10	1
6633	1	18492417	2	2	1	2014	1	3	1	2	5	3	2	2	1	1	1	2	16	1
6638	1	19822026	1	2	1	2014	0	3	1	1	4	3	2	1	1	0	1	2	21	0
6640	1	19827026	2	2	1	2014	0	3	1	1	3	3	1	2	0	0	0	2	21	0
6643	1	19829287	1	2	1	2014	0	3	1	1	2	3	1	1	0	0	1	2	22	0
6644	1	19829724	1	1	2	2014	0	3	1	1	1	3	1	2	0	1	1	2	22	0
6672	1	19843985	1	1	2	2014	0	3	1	1	5	3	2	2	0	0	0	2	15	0
6681	1	19846680	2	2	2	2014	0	3	1	1	0	2	0	2	0	0	0	1	20	0
6684	1	19847910	1	2	1	2014	0	3	2	2	5	3	2	2	0	1	0	2	18	0
6715	1	19866386	2	1	1	2014	0	3	1	2	1	3	1	2	1	1	0	2	15	0
6725	1	22150518	2	2	2	2014	0	3	1	1	0	2	0	2	0	0	0	2	13	0
6728	1	22160161	1	3	2	2014	1	3	2	1	5	3	2	2	1	0	1	2	8	1
6762	1	22171158	2	2	2	2014	0	3	1	2	2	3	1	1	1	0	0	2	17	0
6790	1	27154428	2	2	2	2014	1	3	2	2	5	3	2	2	1	1	1	2	8	1
6807	1	27171517	1	2	1	2014	0	3	1	1	0	2	0	2	1	0	1	2	14	0
6818	1	27179137	2	2	2	2014	0	3	1	1	2	3	1	2	1	0	1	2	4	0
6863	1	29216578	1	2	1	2014	0	3	1	1	4	3	2	1	1	0	0	2	21	0
6881	1	29226395	1	2	1	2014	0	3	1	1	3	3	1	2	1	1	0	2	22	0
6892	1	29231544	2	2	1	2014	0	3	1	1	1	3	1	1	1	0	1	2	14	0
6894	1	29233569	2	2	2	2014	0	3	1	1	1	3	1	2	0	0	0	1	11	1
6903	1	32453646	2	2	2	2014	0	3	1	2	0	2	0	1	0	0	0	2	22	0
6906	1	33616838	2	3	1	2014	0	3	1	1	0	2	0	1	1	0	0	1	20	0
6908	1	34711314	2	2	2	2014	1	3	3	1	0	2	0	1	0	1	0	2	2	1
6919	1	35938964	1	2	2	2014	0	3	1	1	2	3	1	2	1	1	0	2	23	0
6922	1	35939794	2	2	2	2014	0	3	2	1	4	3	2	1	0	0	0	2	23	0
6925	1	35941190	1	2	1	2014	0	3	3	2	0	2	0	2	0	0	0	2	22	0
6967	1	35960520	2	2	1	2014	0	3	1	1	0	2	0	1	1	0	1	2	18	0
6985	1	35969436	1	2	2	2014	0	3	1	1	1	3	1	2	1	1	0	2	15	0
7003	1	35976940	2	2	2	2014	0	3	1	1	0	2	0	2	0	0	0	2	13	0
7085	1	41515919	1	1	1	2014	0	3	2	1	3	3	1	1	0	0	0	2	19	0
7091	1	41522296	2	1	2	2014	0	3	1	1	0	2	0	1	0	0	0	1	20	0
7127	1	41541256	1	2	2	2014	0	3	1	1	0	2	0	2	0	0	0	2	16	0
7134	1	43191485	2	2	1	2014	0	3	1	1	4	3	2	1	0	0	1	2	13	0
7168	1	44219304	1	2	2	2014	0	3	2	1	5	3	2	2	0	0	1	2	17	0
7170	1	44219783	2	2	1	2014	0	3	1	1	0	2	0	2	1	0	0	2	17	0
7176	1	44222004	2	2	2	2014	1	3	1	1	1	3	1	1	1	0	0	2	9	1
7189	1	44227086	2	2	1	2014	0	3	1	1	1	3	1	2	1	0	0	2	15	0
7192	1	44231970	2	2	1	2014	0	3	1	1	1	3	1	2	1	0	0	2	6	0
7196	1	50909652	2	2	2	2014	0	3	2	1	3	3	1	1	1	1	1	1	19	0
7197	1	50923532	2	2	2	2014	0	3	2	2	2	3	1	2	1	1	0	2	13	0
7202	1	51956480	2	2	1	2014	0	3	1	1	0	2	0	2	1	1	1	2	20	0
7212	1	52977823	1	2	2	2014	1	3	2	1	5	3	2	2	1	0	0	2	8	1
7228	1	52990502	1	2	2	2014	0	3	1	2	0	2	0	1	1	1	0	2	19	0
7240	1	53003073	2	2	1	2014	0	3	3	1	0	2	0	1	1	0	0	2	19	0
7246	1	53009797	2	2	1	2014	0	3	2	1	0	2	0	2	1	0	0	1	4	0
7252	1	53013888	1	2	2	2014	0	3	1	1	0	2	0	2	0	0	1	2	17	0
7263	1	53019874	1	3	2	2014	0	3	2	1	5	3	2	2	0	0	0	2	16	0
7290	1	53038751	1	2	1	2014	0	3	1	1	0	2	0	2	0	0	0	2	6	0
7291	1	53040167	2	2	1	2014	0	3	1	1	3	3	1	1	0	1	0	2	13	0
7295	1	53042551	2	1	1	2014	0	3	1	1	2	3	1	2	1	1	0	1	12	0
7314	1	54519393	1	2	2	2014	0	3	1	1	5	3	2	1	0	0	1	2	23	0
7318	1	56075513	2	2	1	2014	0	3	1	1	0	2	0	2	0	1	0	1	17	0
7319	1	57347222	2	2	1	2014	0	3	2	1	5	3	2	2	0	0	0	2	17	0
7360	1	69821735	2	2	2	2014	0	3	1	1	2	3	1	2	1	1	1	2	6	0
7364	1	70036628	2	2	1	2014	0	3	2	1	4	3	2	2	0	0	0	2	17	0
7388	1	71327054	2	2	1	2014	1	3	2	1	2	3	1	2	1	1	1	2	16	1
7398	1	71339095	1	2	1	2014	0	3	2	1	4	3	2	2	0	0	0	2	23	0
7401	1	71341285	1	2	1	2014	0	3	1	1	0	2	0	2	1	0	0	2	22	0
7404	1	71342356	1	2	2	2014	1	3	1	1	0	2	0	1	1	1	1	2	19	1
7408	1	71345383	1	3	2	2014	0	3	1	1	2	3	1	2	1	1	0	2	21	0
7422	1	71354636	2	2	2	2014	0	3	1	1	5	3	2	1	1	0	0	2	21	0
7429	1	71362689	2	2	2	2014	1	3	1	1	1	3	1	2	0	1	0	2	8	1
7436	1	71366708	1	2	2	2014	0	3	1	1	5	3	2	1	0	1	1	2	21	0
7437	1	71366852	1	2	2	2014	0	3	1	1	3	3	1	2	1	1	0	2	21	0
7443	1	71368377	2	2	1	2014	0	3	1	1	0	2	0	1	1	0	0	2	21	0
7486	1	71397160	2	3	1	2014	0	3	2	1	1	3	1	2	1	0	1	1	18	0
7494	1	71402245	2	3	1	2014	1	3	1	2	1	3	1	2	0	0	0	1	19	1
7503	1	71405143	1	2	2	2014	0	3	1	2	4	3	2	2	0	0	0	2	17	0
7515	1	71414382	1	2	1	2014	0	3	1	1	0	2	0	2	0	0	0	2	17	0
7516	1	71415461	2	2	2	2014	0	3	1	1	2	3	1	2	0	0	0	2	17	0
7517	1	71416135	2	2	1	2014	0	3	1	1	0	2	0	2	0	0	0	2	17	0
7518	1	71416780	1	2	1	2014	0	3	2	1	0	2	0	2	0	0	0	1	16	0
7540	1	71422429	1	2	2	2014	0	3	2	1	1	3	1	2	1	1	0	2	12	0
7546	1	71425655	1	2	2	2014	1	3	1	2	4	3	2	2	0	0	0	2	10	1
7563	1	71435912	2	2	1	2014	0	3	1	1	0	2	0	2	1	0	0	2	16	0
7572	1	71441662	2	2	2	2014	1	3	1	1	2	3	1	2	1	1	0	2	11	1
7599	1	71455100	1	2	1	2014	0	3	1	2	0	2	0	2	0	0	0	2	14	0
7618	1	71463522	2	2	1	2014	0	3	1	1	0	2	0	1	0	0	0	2	12	0
7631	1	71467867	1	2	2	2014	0	3	1	1	0	2	0	2	0	0	0	1	14	0
7657	1	71480232	2	2	1	2014	0	3	1	1	0	2	0	1	1	1	0	2	13	0
7668	1	71486636	1	2	1	2014	0	3	2	1	0	2	0	1	1	0	1	1	12	0
7687	1	71501781	2	2	1	2014	0	3	1	1	0	2	0	2	1	0	1	1	12	0
7691	1	71504083	2	2	2	2014	0	3	1	1	0	2	0	2	1	1	1	2	12	0
7703	1	71535219	1	2	1	2014	0	3	1	1	0	2	0	1	1	0	0	2	14	0
7728	1	72747946	1	3	2	2014	0	3	1	1	0	2	0	1	1	0	0	2	7	0
7743	1	76171199	2	2	1	2014	1	3	3	1	2	3	1	2	1	1	0	2	9	1
7760	1	77104424	1	2	2	2014	0	3	1	1	1	3	1	1	0	0	0	1	20	0
7765	1	77107814	1	2	2	2014	0	3	3	1	0	2	0	1	1	0	0	2	19	0
7778	1	77110431	1	2	1	2014	0	3	1	1	0	2	0	2	1	0	0	2	21	0
7780	1	77111632	1	2	2	2014	0	3	1	1	2	3	1	2	1	0	1	2	20	0
7786	1	77116111	1	2	2	2014	0	3	1	1	1	3	1	1	0	0	0	2	18	0
7787	1	77119794	2	2	1	2014	0	3	1	1	3	3	1	1	1	1	0	2	12	1
7795	1	77121923	1	2	2	2014	0	3	2	1	2	3	1	2	1	1	1	2	16	0
7824	1	77132747	1	2	2	2014	0	3	1	1	0	2	0	1	0	0	0	2	16	0
7839	1	77141531	1	2	2	2014	0	3	1	1	3	3	1	1	1	1	0	1	19	0
7846	1	77147614	2	2	1	2014	0	3	1	1	0	2	0	2	1	0	0	2	12	0
7855	1	77158875	2	2	2	2014	0	3	1	1	0	2	0	1	1	0	0	1	12	0
7878	1	81100708	2	2	1	2014	0	3	1	1	3	3	1	2	1	0	0	2	23	0
7879	1	81103679	1	2	2	2014	0	3	2	2	2	3	1	2	0	0	1	2	23	0
7940	1	81130460	2	2	1	2014	0	3	2	1	0	2	0	1	1	0	0	2	22	0
7956	1	81138373	1	2	2	2014	0	3	1	1	0	2	0	1	1	0	0	2	15	0
7967	1	81139619	1	1	1	2014	0	3	1	1	0	2	0	2	1	0	1	1	14	0
7968	1	81139808	1	2	2	2014	0	3	1	1	0	2	0	2	0	0	0	2	22	0
7971	1	81140156	1	2	2	2014	0	3	1	1	2	3	1	2	0	0	0	2	15	0
7972	1	81141681	2	2	2	2014	0	3	1	1	1	3	1	2	1	0	0	2	4	1
7976	1	81144166	1	2	1	2014	0	3	1	1	0	2	0	2	0	0	0	1	12	0
7983	1	81147947	2	2	2	2014	0	3	1	1	0	2	0	1	0	0	1	2	14	0
7993	1	81154926	2	2	1	2014	1	3	1	1	1	3	1	2	0	0	0	2	18	1
7994	1	81156450	2	2	2	2014	0	3	1	1	0	2	0	2	0	0	0	2	20	0
8001	1	85656693	2	2	2	2014	0	3	1	1	0	2	0	1	1	0	1	2	20	0
8031	1	93934297	2	1	1	2014	0	3	1	1	0	2	0	1	1	0	0	2	21	0
8048	1	94844616	1	2	1	2014	0	3	2	1	5	3	2	2	1	0	0	2	18	0
8099	1	94879899	2	2	2	2014	0	3	1	1	1	3	1	2	1	0	1	2	15	0
8108	1	94888840	2	2	2	2014	0	3	2	1	5	3	2	1	1	0	1	2	13	0
8109	1	94889099	2	2	2	2014	0	3	1	1	0	2	0	2	0	0	0	2	13	0
8124	1	94898664	2	2	1	2014	0	3	1	1	2	3	1	1	0	0	0	2	12	0
8125	1	94898699	2	3	2	2014	1	3	1	1	2	3	1	2	1	0	0	2	23	1
8127	1	94900891	2	2	1	2014	0	3	1	1	0	2	0	2	1	0	0	2	5	0
8141	1	94912612	2	2	2	2014	0	3	1	2	0	2	0	1	0	0	0	2	19	0
8153	1	94934939	2	2	1	2014	0	3	1	2	0	2	0	2	1	1	0	2	13	0
8160	1	94940242	2	2	1	2014	0	3	1	1	0	2	0	2	1	0	0	2	17	0
8164	1	94944936	1	3	1	2014	0	3	1	1	4	3	2	2	1	0	1	2	13	0
8184	1	99043437	1	2	2	2014	1	3	1	1	0	2	0	1	1	0	0	2	16	1
8190	1	99053667	1	2	2	2014	0	3	2	1	4	3	2	2	1	1	1	2	20	0
8191	1	99054114	1	2	2	2014	0	3	1	1	0	2	0	2	1	0	0	2	15	0
8240	1	99090089	2	2	2	2014	0	3	1	1	0	2	0	1	1	1	1	2	13	0
8247	1	99091716	2	2	2	2014	1	3	1	1	1	3	1	2	1	0	0	2	9	1
8248	1	99091968	2	2	2	2014	0	3	2	2	5	3	2	2	1	1	1	2	14	0
8251	1	99092649	2	2	2	2014	0	3	1	1	2	3	1	1	0	1	0	2	20	0
8255	1	99092873	1	1	1	2014	0	3	1	1	0	2	0	1	1	0	0	2	17	0
8256	1	99094631	1	2	2	2014	0	3	1	1	0	2	0	2	1	0	0	1	21	0
8262	1	99100755	2	1	2	2014	0	3	1	1	0	2	0	2	1	0	1	2	12	0
8269	1	99105173	1	2	2	2014	0	3	1	1	2	3	1	2	1	0	0	1	14	0
8280	1	99110591	2	2	2	2014	0	3	1	1	0	2	0	2	0	0	0	2	12	0
8295	1	2776316	2	2	2	2015	0	3	2	2	2	3	1	1	0	1	0	2	11	0
8308	1	6232886	1	2	2	2015	0	3	1	1	0	2	0	1	1	0	1	2	11	0
8315	1	6234909	1	2	2	2015	0	3	2	1	5	3	2	2	0	0	0	2	6	0
8331	1	6242009	1	2	2	2015	0	3	1	1	0	2	0	2	0	0	0	2	9	0
8342	1	6246290	2	3	2	2015	0	3	1	1	0	2	0	2	1	0	0	2	8	0
8364	1	6256126	2	2	1	2015	0	3	1	1	0	2	0	1	0	1	0	2	4	0
8371	1	6256884	1	2	2	2015	0	3	1	2	0	2	0	2	0	1	0	2	3	0
8385	1	6261866	2	2	1	2015	0	3	1	1	1	3	1	2	1	0	0	2	4	0
8425	1	12196476	1	1	2	2015	0	3	2	1	0	2	0	2	0	0	1	2	6	0
8428	1	12197805	1	2	1	2015	0	3	1	1	0	2	0	2	1	1	0	2	10	0
8430	1	12199212	1	2	2	2015	0	3	1	1	2	3	1	1	0	0	0	2	8	0
8452	1	12216352	1	1	1	2015	0	3	1	1	5	3	2	2	1	1	1	2	11	0
8468	1	12229096	1	2	1	2015	1	3	2	1	5	3	2	2	1	1	1	2	8	1
8477	1	18416381	2	2	2	2015	0	3	3	2	0	2	0	2	1	0	0	2	8	0
8480	1	19704281	2	1	1	2015	0	3	1	2	4	3	2	2	1	1	0	2	6	0
8498	1	19866882	2	2	1	2015	0	3	2	1	3	3	1	2	1	1	1	2	8	0
8499	1	19871288	2	2	1	2015	0	3	1	1	3	3	1	2	1	0	1	2	2	0
8514	1	19884256	2	2	2	2015	1	3	1	1	1	3	1	2	0	0	0	2	1	1
8544	1	21030674	2	3	1	2015	1	3	1	1	2	3	1	2	1	1	1	2	5	1
8550	1	22126060	2	3	1	2015	0	3	1	1	0	2	0	2	1	0	0	2	7	0
8551	1	22126763	1	3	1	2015	0	3	1	1	2	3	1	1	1	1	0	2	4	0
8586	1	22184387	2	3	2	2015	0	3	1	1	4	3	2	1	0	0	1	2	3	0
8606	1	27137108	1	2	1	2015	0	3	1	1	5	3	2	2	1	1	1	1	8	0
8658	1	29234090	2	2	1	2015	1	3	2	1	3	3	1	2	1	1	1	2	2	1
8669	1	29240549	1	2	1	2015	0	3	1	1	2	3	1	2	0	0	0	2	8	0
8675	1	29243080	1	3	2	2015	0	3	1	1	0	2	0	2	0	0	0	2	3	0
8688	1	33581517	2	1	2	2015	0	3	1	2	2	3	1	2	1	1	1	2	5	0
8690	1	34737026	2	1	2	2015	0	3	1	1	0	2	0	2	1	0	0	2	7	0
8703	1	35986356	2	2	1	2015	0	3	1	1	0	2	0	2	1	0	0	2	11	0
8708	1	35988929	1	2	1	2015	0	3	1	1	0	2	0	1	1	0	0	2	10	0
8732	1	36003193	2	2	2	2015	0	3	1	1	0	2	0	2	0	0	1	2	7	0
8733	1	36003693	1	2	1	2015	0	3	1	1	1	3	1	2	1	0	0	2	6	0
8745	1	36010773	2	2	2	2015	0	3	1	1	5	3	2	2	0	0	0	2	5	0
8747	1	36011060	1	2	2	2015	0	3	2	1	5	3	2	1	0	0	1	2	6	0
8759	1	36016942	1	2	1	2015	0	3	1	1	4	3	2	1	1	0	0	2	4	0
8760	1	36017336	2	2	2	2015	0	3	1	1	3	3	1	1	1	0	0	2	4	0
8763	1	36019299	1	3	2	2015	0	3	1	1	0	2	0	1	0	0	0	2	3	0
8791	1	38233962	2	2	1	2015	0	3	1	1	0	2	0	2	1	0	0	1	9	0
8797	1	38236474	1	2	2	2015	0	3	1	1	2	3	1	1	0	0	1	1	1	0
8820	1	41535591	1	1	2	2015	0	3	2	1	4	3	2	1	0	0	0	1	7	0
8823	1	41538087	2	1	2	2015	0	3	1	1	0	2	0	1	0	1	1	2	9	0
8836	1	41546322	1	1	2	2015	0	3	1	1	1	3	1	1	1	1	0	2	9	0
8841	1	41553104	2	3	2	2015	0	3	1	1	1	3	1	2	1	0	1	2	3	0
8853	1	41587764	1	2	1	2015	0	3	1	1	0	2	0	2	1	0	0	2	1	0
8871	1	44231080	2	2	2	2015	0	3	2	2	4	3	2	1	0	0	1	1	10	0
8891	1	44237956	2	2	2	2015	0	3	1	1	2	3	1	2	1	0	1	2	6	0
8921	1	48903163	2	2	2	2015	0	3	1	1	0	2	0	1	1	0	0	2	10	0
8933	1	53050582	2	2	2	2015	0	3	1	1	0	2	0	1	0	1	1	1	3	0
8970	1	53082514	2	2	2	2015	0	3	1	1	0	2	0	1	1	1	0	2	8	0
8971	1	53083114	2	2	2	2015	0	3	1	1	1	3	1	2	1	1	1	2	4	0
8985	1	53092469	2	2	2	2015	0	3	2	1	4	3	2	2	1	0	0	1	1	0
9010	1	53113738	2	3	1	2015	0	3	1	1	2	3	1	2	1	0	1	2	6	0
9014	1	53115168	1	3	2	2015	0	3	2	1	1	3	1	1	1	0	1	2	8	0
9022	1	53119975	1	2	1	2015	0	3	1	2	0	2	0	1	0	1	1	2	1	0
9038	1	54037658	1	2	1	2015	0	3	1	1	0	2	0	2	1	0	0	2	2	0
9065	1	67210574	2	2	2	2015	0	3	1	1	3	3	1	1	0	1	1	1	10	0
9073	1	69979825	1	2	2	2015	0	3	3	2	5	3	2	1	1	0	0	2	4	0
9084	1	71489191	2	2	2	2015	0	3	1	1	3	3	1	1	1	0	0	1	9	0
9107	1	71511781	1	1	1	2015	0	3	1	1	2	3	1	1	0	0	0	2	10	0
9113	1	71514694	2	3	1	2015	0	3	1	1	0	2	0	2	1	1	0	1	7	0
9117	1	71518947	1	2	2	2015	0	3	1	1	2	3	1	2	1	0	0	2	10	0
9134	1	71526932	2	2	1	2015	0	3	1	1	0	2	0	1	1	1	0	2	10	0
9144	1	71532905	1	2	1	2015	0	3	1	1	3	3	1	2	1	0	1	1	9	0
9158	1	71542379	2	2	2	2015	0	3	1	1	0	2	0	2	0	1	0	2	9	0
9164	1	71543576	2	2	2	2015	0	3	3	1	1	3	1	1	1	0	0	2	8	0
9168	1	71545960	1	2	2	2015	0	3	3	1	1	3	1	2	1	1	0	2	3	0
9177	1	72614614	1	2	2	2015	0	3	1	1	3	3	1	2	0	0	0	2	9	0
9189	1	72619851	2	2	2	2015	0	3	1	1	4	3	2	2	1	1	1	2	8	0
9194	1	72622033	2	2	2	2015	0	3	1	1	0	2	0	2	1	0	0	2	9	0
9199	1	72624153	2	2	2	2015	0	3	1	1	0	2	0	2	0	0	0	2	9	0
9201	1	72626334	2	2	2	2015	0	3	1	1	0	2	0	1	0	0	0	2	5	0
9206	1	72627942	2	3	2	2015	0	3	1	1	2	3	1	1	0	0	0	2	9	0
9226	1	72642239	2	3	2	2015	0	3	3	2	5	3	2	2	1	1	0	2	5	0
9231	1	72643574	2	2	2	2015	0	3	1	1	5	3	2	2	1	0	1	2	6	0
9268	1	72659216	1	2	2	2015	0	3	1	1	0	2	0	2	1	1	0	2	5	0
9269	1	72659247	2	2	2	2015	0	3	1	2	0	2	0	1	0	0	0	1	9	0
9286	1	72667303	2	2	1	2015	0	3	1	2	0	2	0	2	1	0	0	2	2	0
9303	1	72674944	1	3	2	2015	0	3	1	1	2	3	1	2	1	0	1	2	5	0
9315	1	72685843	1	3	1	2015	0	3	1	1	0	2	0	1	1	0	0	2	2	0
9326	1	72693312	2	2	2	2015	0	3	1	1	1	3	1	1	0	0	1	2	5	0
9355	1	72713648	1	2	2	2015	0	3	1	1	0	2	0	2	1	1	0	2	2	0
9364	1	72719019	2	2	1	2015	0	3	1	1	2	3	1	1	0	0	0	2	1	0
9393	1	72748064	2	2	2	2015	0	3	1	2	4	3	2	1	0	0	0	2	2	0
9424	1	77155358	1	1	2	2015	1	3	1	1	0	2	0	2	1	0	0	2	8	1
9426	1	77156082	2	2	1	2015	1	3	1	1	5	3	2	2	0	1	1	2	1	1
9432	1	77157223	1	2	2	2015	0	3	1	1	0	2	0	2	0	0	0	2	9	0
9436	1	77160466	2	2	1	2015	0	3	1	1	5	3	2	1	1	0	1	1	8	0
9442	1	77163007	2	2	1	2015	0	3	1	1	5	3	2	2	1	1	0	2	9	0
9455	1	77166855	1	2	2	2015	0	3	1	1	0	2	0	2	0	0	0	2	5	0
9457	1	77168383	2	2	1	2015	0	3	1	1	0	2	0	2	0	0	0	2	9	0
9466	1	77172416	2	2	2	2015	0	3	3	1	1	3	1	2	0	1	0	2	7	0
9499	1	77193040	1	2	1	2015	0	3	1	1	0	2	0	2	1	0	0	2	1	0
9527	1	80104443	2	2	2	2015	0	3	1	1	0	2	0	2	0	0	0	2	10	0
9556	1	81165041	1	1	2	2015	0	3	1	1	5	3	2	1	0	0	1	2	2	0
9567	1	81169252	2	2	2	2015	0	3	1	1	1	3	1	2	1	0	0	2	8	0
9569	1	81171002	1	2	1	2015	0	3	1	1	2	3	1	2	1	0	0	2	9	0
9572	1	81172348	2	1	1	2015	0	3	1	1	2	3	1	1	1	0	1	2	10	0
9586	1	81177918	2	2	1	2015	0	3	1	1	4	3	2	1	0	1	1	2	6	0
9635	1	84469747	2	2	2	2015	0	3	1	1	0	2	0	1	1	0	1	2	9	0
9679	1	94913918	2	2	1	2015	0	3	1	1	3	3	1	2	1	0	1	2	8	0
9700	1	94931104	2	1	1	2015	0	3	1	1	4	3	2	1	1	1	1	2	7	0
9702	1	94933449	2	2	2	2015	0	3	1	1	0	2	0	1	1	0	0	2	7	0
9703	1	94933469	2	2	2	2015	0	3	1	1	1	3	1	2	1	1	0	2	7	0
9706	1	94936019	1	2	1	2015	0	3	2	1	2	3	1	2	0	0	1	2	9	0
9716	1	94943151	1	2	2	2015	0	3	1	1	2	3	1	1	0	0	1	2	2	0
9740	1	94970359	1	2	1	2015	0	3	1	1	0	2	0	2	0	0	0	1	4	0
9745	1	94972690	1	2	2	2015	0	3	2	1	0	2	0	1	1	0	0	1	5	0
9771	1	94988224	2	3	1	2015	0	3	1	1	1	3	1	2	1	0	0	2	3	0
9781	1	94994167	2	2	1	2015	0	3	2	1	0	2	0	1	1	0	0	2	7	0
9858	1	99140388	2	1	2	2015	0	3	1	1	4	3	2	2	1	0	1	2	7	0
9863	1	99140489	2	2	2	2015	0	3	1	1	0	2	0	2	0	0	0	2	10	0
9866	1	99145751	1	2	2	2015	0	3	2	2	5	3	2	2	0	0	0	2	2	0
9867	1	99146140	1	2	2	2015	0	3	1	1	4	3	2	1	1	1	0	1	4	0
9869	1	99146159	2	2	2	2015	0	3	1	1	0	2	0	1	0	0	0	2	11	0
9870	1	99146309	2	2	1	2015	0	3	1	1	0	2	0	1	1	0	0	2	4	0
9881	1	99152533	2	2	2	2015	0	3	2	1	1	3	1	2	0	0	0	2	2	0
9887	1	99153750	1	2	2	2015	0	3	1	1	4	3	2	2	0	0	1	2	4	0
9891	1	99154939	1	2	1	2015	0	3	1	1	0	2	0	2	1	0	0	2	10	0
9895	1	99157051	2	2	1	2015	0	3	1	1	3	3	1	1	1	1	1	2	6	0
9914	1	99196031	1	2	1	2015	0	3	1	1	0	2	0	2	0	0	0	2	1	0
2	1	1926910	2	3	2	2010	0	2	1	1	0	2	0	2	0	0	0	1	70	0
3	1	2659406	1	2	1	2010	0	2	1	1	2	3	1	1	0	1	0	1	63	0
4	1	2671879	2	2	2	2010	1	2	1	1	0	2	0	2	1	1	0	1	14	1
9	1	4446236	2	3	2	2010	1	2	2	1	2	3	1	2	0	0	1	1	2	1
11	1	5348972	2	2	1	2010	1	2	1	2	4	3	2	2	0	1	0	2	37	1
13	1	5350036	1	2	1	2010	0	2	1	1	0	2	0	1	0	0	0	2	71	0
14	1	5350135	2	2	1	2010	1	2	2	1	2	3	1	1	0	0	0	2	25	1
16	1	5350228	1	2	2	2010	0	2	1	1	5	3	2	2	0	0	0	2	70	0
17	1	5351040	2	2	2	2010	0	2	1	1	0	2	0	1	0	0	0	2	71	0
19	1	5351619	2	3	1	2010	1	2	1	1	1	3	1	1	0	0	1	1	38	1
21	1	5353771	1	2	2	2010	0	2	1	1	0	2	0	2	0	1	0	1	67	0
27	1	5354727	1	2	2	2010	0	2	1	1	1	3	1	1	1	0	0	2	69	0
28	1	5354739	1	3	1	2010	0	2	1	1	2	3	1	1	0	0	0	2	68	0
31	1	5355113	1	2	2	2010	0	2	1	1	0	2	0	1	0	0	0	2	69	0
34	1	5356285	2	2	1	2010	1	2	1	1	3	3	1	1	1	0	0	2	42	1
35	1	5356614	2	2	1	2010	0	2	1	1	1	3	1	1	0	0	0	2	69	0
36	1	5357365	1	3	1	2010	0	2	1	1	4	3	2	1	1	0	0	2	65	0
39	1	5358099	1	2	2	2010	0	2	1	2	1	3	1	2	1	1	0	1	70	0
42	1	5360185	2	2	2	2010	0	2	1	1	1	3	1	2	0	0	0	2	66	0
46	1	5362653	2	3	2	2010	0	2	1	1	0	2	0	1	1	0	0	1	69	0
48	1	5363668	2	2	2	2010	0	2	1	1	0	2	0	1	0	0	0	2	71	0
49	1	5363784	2	2	1	2010	0	2	1	1	2	3	1	1	0	0	1	2	65	0
51	1	5364494	1	2	2	2010	1	2	1	1	0	2	0	2	0	0	0	2	49	1
52	1	5364877	2	2	1	2010	0	2	2	1	1	3	1	1	1	0	0	2	63	0
53	1	5365631	1	2	2	2010	0	2	1	1	2	3	1	2	0	0	0	2	68	0
54	1	5366000	2	3	1	2010	1	2	1	1	4	3	2	2	0	0	1	2	36	1
56	1	5368331	2	2	2	2010	1	2	1	1	3	3	1	2	0	0	0	2	27	1
58	1	5369293	1	2	2	2010	1	2	1	1	2	3	1	2	0	0	0	2	19	1
60	1	5370282	2	2	2	2010	1	2	1	1	5	3	2	1	1	0	0	2	4	1
61	1	5371696	1	2	2	2010	0	2	1	1	0	2	0	2	0	0	0	1	42	1
64	1	5373444	1	4	1	2010	0	2	1	1	0	2	0	2	1	0	0	2	68	0
65	1	5374247	2	2	1	2010	0	2	1	1	1	3	1	1	1	0	0	2	64	0
66	1	5374462	1	2	2	2010	0	2	1	1	2	3	1	2	0	0	0	2	61	0
67	1	5374910	2	2	2	2010	0	2	2	1	0	2	0	2	1	0	0	2	68	0
71	1	5376168	2	2	2	2010	0	2	1	1	4	3	2	2	0	0	0	2	60	0
76	1	5378091	1	2	1	2010	1	2	1	1	5	3	2	1	1	0	0	2	41	1
79	1	5379629	1	3	1	2010	0	2	1	1	2	3	1	2	0	0	0	2	61	0
81	1	5382562	1	3	2	2010	0	2	1	1	1	3	1	2	1	0	0	1	61	0
82	1	5382792	1	3	2	2010	0	2	1	1	0	2	0	1	1	0	0	2	63	0
87	1	5388762	2	2	1	2010	0	2	1	1	0	2	0	1	0	0	0	2	60	0
88	1	5389993	1	2	1	2010	1	2	1	1	2	3	1	1	1	0	0	2	39	1
91	1	6134886	2	2	1	2010	0	2	1	1	0	2	0	1	1	0	0	2	61	0
93	1	8026418	2	2	1	2010	1	2	1	1	0	2	0	2	1	0	0	2	7	1
94	1	10114497	2	2	2	2010	1	2	1	1	4	3	2	1	1	0	0	2	49	1
95	1	11045824	2	2	2	2010	1	2	1	1	3	3	1	1	1	1	0	2	1	1
98	1	12004351	2	2	1	2010	1	2	1	1	2	3	1	2	1	0	0	1	18	1
99	1	12004506	2	2	1	2010	0	2	1	1	0	2	0	2	1	1	0	2	65	0
100	1	12005610	1	2	2	2010	0	2	2	1	4	3	2	1	0	0	0	2	69	0
101	1	12005616	2	2	2	2010	0	2	1	1	0	2	0	1	0	0	0	2	63	1
103	1	12007658	2	1	2	2010	1	2	1	1	1	3	1	2	0	0	0	2	36	1
104	1	12008127	1	1	1	2010	0	2	1	1	0	2	0	1	1	0	1	2	63	0
105	1	12008313	2	2	1	2010	1	2	1	1	0	2	0	2	0	0	0	2	27	1
106	1	12008879	1	2	2	2010	0	2	1	1	0	2	0	2	1	0	0	2	63	0
107	1	12009620	2	2	2	2010	0	2	1	1	0	2	0	1	1	0	0	1	71	0
108	1	12011115	2	2	1	2010	0	2	1	1	0	2	0	1	0	0	0	2	70	0
109	1	12011385	1	2	2	2010	0	2	1	1	0	2	0	2	1	0	0	1	69	0
112	1	12013419	2	2	2	2010	0	2	1	1	0	2	0	1	0	0	0	1	64	0
117	1	12024110	2	2	2	2010	0	2	1	1	0	2	0	1	1	0	0	2	15	1
118	1	12024368	2	2	1	2010	1	2	2	2	3	3	1	2	0	1	1	1	30	1
121	1	12028824	2	2	2	2010	0	2	1	1	0	2	0	1	0	0	0	1	60	0
123	1	12029678	2	2	2	2010	1	2	1	1	1	3	1	2	1	0	1	1	29	1
125	1	12030292	1	2	1	2010	0	2	1	2	0	2	0	1	1	0	0	2	70	0
127	1	12033000	1	2	2	2010	0	2	1	1	1	3	1	2	1	0	0	2	69	0
128	1	12033099	2	2	1	2010	0	2	1	2	2	3	1	2	0	0	0	2	60	0
130	1	12033603	2	2	2	2010	0	2	1	1	1	3	1	1	1	0	0	2	6	1
131	1	12033702	1	2	2	2010	1	2	1	1	2	3	1	1	1	0	0	2	46	1
133	1	12036910	2	2	2	2010	0	2	1	1	2	3	1	1	0	0	0	2	71	0
134	1	12037251	1	2	2	2010	0	2	1	1	0	2	0	1	0	0	1	2	64	0
136	1	12038451	1	2	1	2010	0	2	1	1	5	3	2	2	0	0	0	2	69	0
139	1	12039536	2	1	2	2010	1	2	1	1	0	2	0	2	1	0	1	2	43	1
140	1	12039538	2	2	1	2010	0	2	1	1	3	3	1	2	1	0	0	1	69	0
141	1	12039572	1	2	1	2010	0	2	1	1	0	2	0	2	1	0	1	2	71	0
142	1	12041328	2	2	1	2010	0	2	1	1	0	2	0	1	0	0	0	1	69	0
143	1	12041683	1	2	1	2010	0	2	1	1	1	3	1	2	0	0	0	2	65	0
144	1	13239864	2	2	2	2010	0	2	1	1	1	3	1	1	0	0	0	2	63	0
145	1	14434608	2	2	2	2010	1	2	1	1	0	2	0	1	1	0	0	2	6	1
147	1	17121529	2	1	2	2010	0	2	1	1	0	2	0	2	0	0	0	2	69	0
148	1	17202634	2	1	2	2010	1	2	1	1	0	2	0	2	1	0	0	2	4	1
156	1	18598182	1	1	2	2010	0	2	1	1	2	3	1	2	0	0	0	2	6	1
161	1	18602111	2	2	1	2010	0	2	1	1	0	2	0	1	0	0	0	1	66	1
163	1	19667229	2	2	1	2010	0	2	1	2	1	3	1	2	0	0	0	2	70	0
164	1	19669168	2	2	2	2010	0	2	1	1	0	2	0	1	0	0	0	2	18	1
165	1	19670353	1	1	1	2010	0	2	1	1	0	2	0	2	0	0	0	1	64	0
170	1	19676602	2	2	2	2010	0	2	1	1	0	2	0	2	1	0	0	2	60	1
175	1	19678839	1	1	2	2010	1	2	1	1	0	2	0	2	1	0	0	2	39	1
176	1	19679602	1	2	2	2010	0	2	1	1	0	2	0	1	1	1	0	2	69	0
179	1	19679671	2	2	2	2010	0	2	1	1	0	2	0	2	1	1	0	2	66	0
182	1	19681694	2	2	2	2010	0	2	1	1	1	3	1	1	0	0	0	2	61	0
184	1	19682885	1	2	1	2010	0	2	1	1	3	3	1	1	0	1	0	2	71	0
185	1	19683602	2	2	1	2010	0	2	2	1	3	3	1	2	1	1	0	1	3	1
186	1	19683977	1	2	2	2010	0	2	1	1	3	3	1	1	0	0	0	2	66	0
189	1	19686234	2	2	2	2010	1	2	1	1	0	2	0	2	1	1	0	2	4	1
193	1	19689409	2	1	2	2010	0	2	2	1	0	2	0	1	1	1	0	2	6	1
198	1	19690639	1	2	2	2010	0	2	1	1	2	3	1	2	0	0	1	2	60	0
199	1	19690785	1	2	2	2010	0	2	1	1	0	2	0	1	1	0	0	2	62	0
201	1	19691367	2	2	2	2010	0	2	1	1	1	3	1	2	1	0	0	1	29	1
204	1	19692781	2	1	1	2010	0	2	1	1	2	3	1	1	1	0	0	2	61	0
207	1	19696427	1	2	2	2010	1	2	1	1	0	2	0	2	0	0	0	2	23	1
209	1	19696567	2	2	2	2010	0	2	1	1	0	2	0	1	0	0	0	2	61	0
211	1	19697110	2	1	2	2010	1	2	1	1	0	2	0	1	0	0	0	1	52	1
214	1	19698040	2	2	1	2010	0	2	1	1	0	2	0	2	1	0	0	2	53	1
215	1	19698049	1	2	1	2010	0	2	1	1	4	3	2	2	1	0	0	2	66	0
219	1	19703159	2	2	1	2010	1	2	3	1	0	2	0	1	1	1	0	2	27	1
222	1	19703719	2	2	2	2010	0	2	1	1	0	2	0	2	1	0	0	2	62	0
228	1	19707660	1	1	1	2010	1	2	1	1	0	2	0	1	0	1	0	2	53	1
233	1	22000611	2	2	2	2010	1	2	1	1	0	2	0	1	0	0	0	1	34	1
235	1	22067144	2	3	2	2010	1	2	1	1	1	3	1	1	0	0	0	2	55	1
236	1	22069221	2	2	1	2010	0	2	1	1	0	2	0	2	0	0	0	1	71	0
238	1	22110587	1	3	1	2010	0	2	2	1	5	3	2	1	0	0	0	2	71	0
239	1	22112580	1	3	1	2010	0	2	1	1	0	2	0	1	1	0	0	2	64	0
240	1	22112851	2	3	2	2010	0	2	1	1	5	3	2	1	1	0	0	2	68	0
242	1	22113862	2	3	2	2010	0	2	1	1	4	3	2	2	1	1	0	2	62	0
243	1	22113957	2	3	1	2010	0	2	1	2	0	2	0	2	1	0	0	2	66	0
246	1	22113964	1	2	1	2010	0	2	1	2	0	2	0	2	1	0	0	2	17	1
248	1	22113968	1	3	2	2010	1	2	2	1	4	3	2	2	0	0	1	2	15	1
250	1	22114008	1	3	1	2010	0	2	1	1	0	2	0	1	0	0	1	2	43	0
253	1	22114283	1	2	2	2010	0	2	1	1	1	3	1	2	1	0	0	2	63	0
261	1	22117263	2	3	2	2010	0	2	1	1	2	3	1	2	0	0	1	1	63	0
262	1	22117866	1	3	2	2010	1	2	1	1	0	2	0	2	0	0	0	2	47	1
263	1	22117935	1	3	2	2010	0	2	1	1	0	2	0	2	1	0	0	2	67	0
264	1	22118075	2	3	2	2010	0	2	2	1	1	3	1	1	0	0	0	2	71	0
265	1	22118114	1	3	2	2010	0	2	1	1	0	2	0	1	1	0	0	1	67	0
267	1	22118505	1	3	1	2010	0	2	1	1	0	2	0	1	1	0	0	2	63	0
270	1	22119615	1	3	2	2010	0	2	1	1	0	2	0	1	0	1	0	2	62	0
271	1	22119619	2	3	2	2010	0	2	1	1	2	3	1	1	1	0	0	2	61	0
273	1	22119630	2	2	2	2010	0	2	1	1	0	2	0	1	1	0	0	2	65	0
274	1	22119644	2	2	2	2010	1	2	1	1	2	3	1	1	0	0	0	2	35	1
278	1	22120073	2	3	1	2010	1	2	1	1	2	3	1	1	0	0	0	1	38	1
279	1	22120078	1	3	2	2010	1	2	1	1	4	3	2	2	0	1	1	2	43	1
280	1	22120079	2	3	2	2010	0	2	1	1	0	2	0	1	0	0	0	1	65	0
286	1	22121728	2	2	2	2010	0	2	2	2	1	3	1	1	0	0	0	2	62	0
288	1	22121913	1	3	1	2010	0	2	1	1	4	3	2	2	0	0	0	2	4	0
290	1	22122133	2	3	2	2010	0	2	1	1	0	2	0	1	0	0	0	2	62	0
292	1	22122202	2	3	1	2010	1	2	1	1	2	3	1	1	1	0	1	2	57	1
293	1	22122829	1	3	2	2010	0	2	2	1	2	3	1	1	0	0	0	2	67	0
295	1	22122970	2	3	2	2010	0	2	1	1	4	3	2	1	0	0	1	1	65	0
296	1	22122976	2	2	1	2010	0	2	1	1	0	2	0	1	0	0	0	2	65	0
297	1	22123251	1	3	2	2010	0	2	1	1	2	3	1	1	0	0	0	2	62	0
299	1	22123479	2	2	2	2010	1	2	1	1	1	3	1	2	0	0	0	2	10	1
301	1	22123857	1	3	2	2010	0	2	2	1	1	3	1	1	1	0	0	2	65	0
302	1	22124001	1	3	1	2010	1	2	1	1	1	3	1	1	1	0	1	2	34	1
305	1	25175545	2	2	1	2010	1	2	1	2	0	2	0	1	1	0	0	2	46	1
310	1	27040391	2	2	1	2010	0	2	2	1	0	2	0	2	0	0	0	1	70	0
311	1	27040476	2	2	2	2010	0	2	2	1	0	2	0	1	1	0	0	2	65	0
314	1	27040918	1	2	2	2010	0	2	1	1	4	3	2	1	0	0	0	2	64	0
315	1	27041074	2	2	1	2010	0	2	2	1	5	3	2	2	0	1	0	2	70	0
316	1	27041079	1	2	1	2010	0	2	1	1	0	2	0	1	0	0	1	2	70	0
317	1	27041088	1	2	2	2010	1	2	2	1	5	3	2	2	1	1	1	2	32	1
320	1	27041128	2	2	2	2010	0	2	1	1	4	3	2	2	0	0	0	2	70	0
325	1	27042336	1	2	2	2010	0	2	2	1	1	3	1	2	1	0	0	2	60	0
328	1	27043195	1	2	1	2010	0	2	1	1	0	2	0	1	1	0	0	2	65	0
330	1	27043224	1	2	2	2010	0	2	1	1	3	3	1	1	0	0	0	1	69	0
332	1	27044721	1	2	2	2010	0	2	1	1	0	2	0	2	0	0	0	2	62	0
335	1	27045103	1	2	1	2010	0	2	1	1	0	2	0	1	0	1	0	2	68	0
336	1	27045107	2	2	1	2010	0	2	1	1	2	3	1	1	1	0	0	1	63	0
338	1	27045776	1	2	2	2010	0	2	1	1	0	2	0	2	0	0	0	2	69	0
343	1	27047938	1	2	2	2010	0	2	1	1	4	3	2	2	0	1	1	2	60	0
347	1	27052369	2	2	1	2010	0	2	1	2	5	3	2	2	0	0	0	2	65	0
348	1	27052684	1	2	2	2010	0	2	1	1	0	2	0	1	0	0	0	1	64	0
352	1	27057134	1	2	1	2010	0	2	1	1	0	2	0	1	0	0	0	2	64	0
354	1	27089607	1	2	2	2010	1	2	1	1	0	2	0	1	0	0	0	2	49	1
355	1	28212635	2	2	2	2010	1	2	1	1	5	3	2	2	0	0	0	2	16	1
356	1	28231360	2	2	2	2010	1	2	1	1	0	2	0	1	1	0	0	2	38	1
357	1	29103303	2	2	2	2010	0	2	2	1	1	3	1	2	0	0	0	1	69	0
362	1	29153271	1	2	2	2010	0	2	1	1	1	3	1	1	1	0	0	2	69	0
365	1	29156070	2	2	1	2010	0	2	1	1	0	2	0	1	0	0	0	2	65	0
366	1	29156123	2	2	1	2010	1	2	1	1	2	3	1	2	1	0	0	1	12	1
371	1	29160008	2	2	2	2010	1	2	1	1	0	2	0	2	1	0	0	2	36	1
373	1	29160949	2	2	2	2010	0	2	1	1	0	2	0	2	1	0	1	2	45	1
375	1	29162023	1	2	1	2010	0	2	1	1	1	3	1	2	0	0	0	2	63	0
376	1	29162247	1	2	2	2010	0	2	1	1	0	2	0	1	1	1	1	1	66	0
377	1	29162278	1	2	2	2010	0	2	1	1	0	2	0	1	0	0	0	2	11	0
378	1	29162335	2	3	1	2010	0	2	1	1	1	3	1	2	1	0	0	2	61	0
380	1	29162890	2	2	2	2010	0	2	1	1	0	2	0	2	1	0	0	1	45	1
382	1	29164563	1	2	1	2010	0	2	1	1	1	3	1	1	0	0	0	2	64	0
386	1	29173754	1	2	1	2010	1	2	1	1	4	3	2	1	1	0	0	2	17	1
387	1	29174223	1	2	2	2010	0	2	1	1	0	2	0	2	1	1	0	2	67	0
388	1	29180741	2	2	2	2010	1	2	1	1	0	2	0	1	0	0	0	1	64	1
389	1	29207307	2	2	2	2010	0	2	1	1	0	2	0	1	1	0	0	1	61	0
392	1	34834975	1	3	2	2010	0	2	1	1	0	2	0	2	1	0	0	2	67	0
394	1	34835759	2	2	1	2010	0	2	1	1	0	2	0	1	0	0	0	2	71	0
396	1	34838279	2	2	1	2010	1	2	1	1	3	3	1	2	1	0	0	2	66	1
398	1	34838868	2	2	2	2010	0	2	1	1	0	2	0	1	0	1	0	2	34	1
401	1	34839914	2	2	2	2010	0	2	1	1	0	2	0	1	0	0	0	2	70	0
403	1	34842200	1	2	1	2010	0	2	1	1	4	3	2	1	0	0	0	2	71	0
405	1	34842684	1	2	2	2010	1	2	2	1	4	3	2	1	0	0	0	2	26	1
408	1	34842941	1	2	2	2010	0	2	1	1	2	3	1	2	1	0	0	2	62	0
409	1	34845049	2	2	2	2010	1	2	1	1	0	2	0	2	0	0	0	1	45	1
410	1	34845469	2	3	2	2010	0	2	1	1	0	2	0	1	1	1	0	2	69	0
411	1	34845858	1	2	1	2010	1	2	1	1	1	3	1	1	0	0	0	2	38	1
413	1	34849738	2	2	2	2010	0	2	1	1	0	2	0	1	0	0	0	1	69	0
415	1	34850368	1	2	2	2010	0	2	1	1	0	2	0	2	0	0	0	2	67	0
420	1	34853637	2	2	1	2010	1	2	3	1	4	3	2	1	1	1	0	2	10	1
424	1	34855007	1	2	2	2010	1	2	2	1	2	3	1	1	1	0	0	1	23	1
425	1	34855688	2	2	1	2010	0	2	2	1	3	3	1	1	1	0	1	1	66	0
427	1	34856269	2	2	2	2010	0	2	1	1	0	2	0	1	0	0	0	2	66	0
430	1	34860064	1	2	1	2010	0	2	1	1	0	2	0	2	0	0	0	2	65	0
431	1	34860227	2	2	2	2010	1	2	1	1	0	2	0	1	0	0	0	2	32	1
432	1	34860694	1	2	1	2010	0	2	1	1	2	3	1	1	0	0	0	2	64	0
436	1	34862060	2	2	2	2010	0	2	1	1	0	2	0	1	0	0	0	2	65	0
437	1	34862246	2	2	2	2010	1	2	3	1	2	3	1	2	0	0	1	2	34	1
439	1	34865468	1	2	2	2010	0	2	2	1	0	2	0	2	0	0	0	2	63	0
440	1	34865598	2	2	2	2010	0	2	1	1	0	2	0	2	0	1	0	2	63	0
441	1	34865601	1	2	1	2010	0	2	1	1	0	2	0	2	0	0	0	2	62	0
442	1	34865606	2	3	2	2010	0	2	1	1	0	2	0	1	0	0	0	2	64	0
446	1	34870266	2	2	2	2010	1	2	1	1	0	2	0	2	0	0	0	2	40	1
449	1	34872221	2	2	1	2010	0	2	1	1	0	2	0	2	1	1	0	2	62	0
452	1	34873340	2	2	1	2010	1	2	1	1	3	3	1	2	1	0	0	2	46	1
456	1	34877216	2	2	2	2010	0	2	1	1	0	2	0	2	0	0	0	2	60	0
457	1	34878018	1	2	2	2010	0	2	1	1	0	2	0	1	0	0	0	1	61	0
458	1	34878995	1	3	2	2010	0	2	3	1	0	2	0	2	0	0	0	2	60	0
461	1	37172145	2	2	2	2010	1	2	1	1	0	2	0	1	1	1	1	2	25	1
463	1	37213819	2	2	2	2010	1	2	1	1	2	3	1	1	1	0	1	1	24	1
464	1	37219397	2	2	1	2010	1	2	1	1	2	3	1	1	0	0	0	1	19	1
466	1	38071888	2	2	2	2010	0	2	1	1	0	2	0	1	0	1	0	2	65	0
469	1	38115844	1	2	1	2010	0	2	1	1	0	2	0	1	1	0	0	2	71	0
472	1	38116832	1	2	2	2010	0	2	1	1	0	2	0	1	0	0	0	2	70	0
475	1	38117860	1	2	1	2010	0	2	1	1	4	3	2	2	1	0	0	2	69	0
476	1	38118591	2	2	2	2010	1	2	2	1	4	3	2	1	1	0	0	1	54	1
479	1	38119690	1	2	2	2010	0	2	1	1	0	2	0	1	0	0	0	2	67	0
480	1	38119794	1	2	1	2010	0	2	1	1	2	3	1	1	0	0	0	2	67	0
482	1	38121258	1	2	2	2010	0	2	1	1	1	3	1	1	0	0	0	1	69	0
483	1	38121472	1	2	1	2010	0	2	1	1	0	2	0	2	0	0	0	2	66	0
484	1	38122068	1	2	1	2010	0	2	1	1	4	3	2	2	0	0	0	2	65	0
485	1	38122123	2	2	1	2010	1	2	2	1	0	2	0	1	0	1	0	2	55	1
486	1	38123471	1	2	2	2010	0	2	1	1	0	2	0	2	0	0	0	2	65	0
487	1	38123540	1	2	1	2010	0	2	1	2	0	2	0	1	0	0	0	2	68	0
489	1	38123581	1	2	1	2010	0	2	1	1	5	3	2	2	0	1	0	2	64	0
490	1	38123694	1	2	2	2010	0	2	1	1	0	2	0	2	1	0	0	1	63	0
495	1	38125141	2	2	1	2010	0	2	1	1	0	2	0	1	0	1	0	2	62	0
496	1	38125200	2	2	1	2010	0	2	1	1	0	2	0	1	1	0	0	1	66	0
498	1	38126993	1	2	1	2010	0	2	1	1	5	3	2	2	0	0	1	2	61	0
502	1	38151661	1	2	1	2010	0	2	1	1	0	2	0	1	1	0	0	1	67	0
504	1	38152156	1	2	1	2010	0	2	1	1	5	3	2	2	1	0	0	1	66	0
505	1	38156741	1	2	1	2010	0	2	1	1	0	2	0	1	1	0	0	2	66	0
508	1	41401548	2	2	2	2010	0	2	1	1	4	3	2	1	0	0	0	2	71	0
511	1	41402640	1	3	1	2010	1	2	2	1	4	3	2	1	1	0	0	2	46	1
513	1	41405370	2	1	1	2010	0	2	1	1	0	2	0	1	1	0	0	2	69	0
516	1	41406822	2	2	2	2010	1	2	1	1	1	3	1	1	0	0	0	2	23	1
523	1	41415021	2	2	2	2010	0	2	1	1	1	3	1	1	0	0	0	2	61	0
524	1	41415038	1	2	1	2010	0	2	1	1	1	3	1	2	0	0	0	2	63	0
525	1	41415437	1	3	2	2010	0	2	1	1	0	2	0	2	0	0	0	2	68	0
526	1	41415859	2	2	2	2010	0	2	1	1	0	2	0	1	0	0	0	1	65	0
529	1	41416529	2	2	1	2010	0	2	1	1	1	3	1	1	0	0	1	1	65	0
532	1	41417025	1	2	2	2010	1	2	1	1	2	3	1	1	0	1	0	2	25	1
536	1	41420361	1	2	2	2010	0	2	1	1	2	3	1	1	0	0	0	2	62	0
537	1	41422852	1	2	2	2010	0	2	2	1	1	3	1	1	1	0	0	2	60	0
538	1	41423175	1	1	1	2010	0	2	1	1	1	3	1	2	0	0	0	2	63	0
539	1	41424989	2	2	1	2010	0	2	1	1	0	2	0	1	0	1	0	2	71	0
541	1	41427885	2	2	2	2010	0	2	1	1	0	2	0	1	0	0	0	2	54	1
546	1	43166669	2	3	1	2010	1	2	1	1	0	2	0	1	0	0	1	2	62	1
548	1	43242081	2	2	1	2010	1	2	2	1	2	3	1	1	0	0	0	2	66	1
550	1	44048330	1	2	1	2010	0	2	1	1	0	2	0	2	0	0	0	2	66	0
552	1	44128643	2	2	1	2010	0	2	1	1	2	3	1	2	0	0	1	2	12	1
554	1	44129438	2	3	1	2010	0	2	1	1	0	2	0	1	0	1	0	1	69	0
556	1	44130352	1	2	2	2010	0	2	1	1	1	3	1	2	0	0	0	2	68	0
558	1	44130978	1	2	2	2010	0	2	1	1	0	2	0	2	0	0	0	2	67	0
559	1	44131724	1	2	1	2010	0	2	1	1	0	2	0	1	0	0	0	2	66	0
561	1	44132998	1	2	2	2010	0	2	2	1	5	3	2	1	1	0	0	2	67	0
565	1	44134292	2	2	2	2010	1	2	1	1	0	2	0	2	0	1	0	1	63	1
566	1	44134916	1	2	2	2010	0	2	1	1	0	2	0	1	0	1	0	2	69	0
568	1	44135325	1	3	1	2010	0	2	3	1	5	3	2	1	1	0	0	2	64	0
569	1	44135442	1	2	1	2010	0	2	1	1	1	3	1	2	1	0	0	2	70	0
572	1	44136521	1	3	2	2010	0	2	1	1	0	2	0	1	0	0	0	1	64	0
574	1	44137903	1	2	2	2010	0	2	1	1	0	2	0	2	1	0	0	2	65	0
577	1	44139113	1	3	1	2010	1	2	1	1	1	3	1	1	0	0	0	2	15	1
580	1	44140374	2	3	1	2010	0	2	1	1	0	2	0	2	1	0	0	2	39	1
587	1	44147227	1	2	2	2010	0	2	1	1	0	2	0	1	0	1	0	2	60	0
588	1	44147631	2	2	2	2010	0	2	2	1	0	2	0	2	0	0	0	2	61	0
589	1	44150303	2	3	2	2010	1	2	1	1	1	3	1	2	1	0	0	2	28	1
595	1	45699828	2	2	2	2010	1	2	1	2	4	3	2	2	0	0	1	2	37	1
597	1	45729178	2	2	2	2010	0	2	1	1	0	2	0	1	0	0	0	1	58	0
603	1	49836614	2	2	2	2010	1	2	1	1	1	3	1	1	0	0	0	2	11	1
605	1	49875115	2	2	2	2010	1	2	1	1	0	2	0	1	0	0	0	2	54	1
606	1	49981125	2	2	2	2010	1	2	1	1	0	2	0	1	0	1	0	2	30	1
608	1	51877217	1	2	1	2010	1	2	1	1	4	3	2	2	1	1	1	1	2	1
611	1	51900233	1	3	2	2010	0	2	1	1	0	2	0	1	0	0	0	1	70	0
612	1	51900744	1	2	2	2010	0	2	1	1	0	2	0	1	1	0	0	2	69	0
614	1	51901297	1	2	1	2010	0	2	1	1	1	3	1	2	1	0	1	2	69	0
616	1	51901934	2	2	2	2010	0	2	1	1	0	2	0	1	1	0	0	1	66	0
620	1	51903621	1	2	2	2010	0	2	2	1	0	2	0	1	1	0	0	2	67	0
623	1	51904905	2	2	1	2010	0	2	1	1	0	2	0	1	1	0	0	2	52	1
624	1	51905022	2	1	2	2010	0	2	2	1	4	3	2	2	1	0	0	2	71	0
625	1	51905174	1	2	2	2010	0	2	1	1	0	2	0	2	1	0	0	2	69	0
628	1	51906882	1	2	2	2010	0	2	1	1	0	2	0	1	0	0	0	2	49	0
630	1	51908112	2	3	1	2010	0	2	1	2	0	2	0	2	1	0	0	2	67	0
632	1	51909681	1	2	1	2010	0	2	1	1	1	3	1	2	0	0	0	2	69	0
633	1	51911561	1	2	2	2010	1	2	1	1	0	2	0	1	0	1	0	1	19	1
641	1	51917002	2	2	1	2010	0	2	1	1	1	3	1	2	1	1	1	2	69	0
642	1	51918296	2	2	2	2010	1	2	2	1	1	3	1	1	1	1	0	2	7	1
645	1	51919269	1	2	1	2010	0	2	1	1	0	2	0	2	1	0	0	1	32	0
648	1	51920255	2	2	2	2010	0	2	1	1	0	2	0	2	1	1	0	2	70	0
650	1	51921973	1	2	2	2010	1	2	3	2	5	3	2	2	1	1	0	1	13	1
652	1	51922331	2	2	2	2010	0	2	1	1	0	2	0	1	0	0	0	2	61	0
653	1	51923079	1	2	1	2010	0	2	1	1	0	2	0	1	0	0	0	1	66	0
654	1	51923618	2	3	1	2010	0	2	2	1	0	2	0	1	0	0	0	2	35	1
666	1	51930406	2	3	2	2010	0	2	1	1	0	2	0	1	0	0	0	2	64	0
668	1	51932188	2	1	2	2010	1	2	1	1	2	3	1	1	1	0	1	2	14	1
670	1	51933789	2	2	2	2010	0	2	1	1	0	2	0	1	0	0	0	2	68	0
672	1	51934216	1	3	1	2010	0	2	1	1	2	3	1	1	0	0	0	2	42	0
674	1	51935672	1	2	2	2010	0	2	1	1	0	2	0	1	0	0	0	2	70	0
676	1	51936668	2	2	1	2010	0	2	1	1	0	2	0	2	1	0	0	2	60	0
678	1	51938656	1	2	1	2010	0	2	2	1	5	3	2	2	0	1	1	2	61	0
684	1	51943384	1	1	2	2010	0	2	1	1	2	3	1	2	1	0	0	2	52	0
685	1	51944615	2	2	2	2010	0	2	2	1	0	2	0	1	1	0	0	1	62	0
688	1	51947445	2	2	1	2010	0	2	1	1	0	2	0	2	0	0	0	1	1	0
689	1	51947661	2	2	2	2010	0	2	2	1	0	2	0	1	0	0	0	1	2	1
691	1	51949132	2	2	1	2010	0	2	1	1	1	3	1	1	0	0	0	2	64	0
694	1	51952346	2	3	1	2010	1	2	1	1	2	3	1	1	1	0	0	2	34	1
695	1	51954458	1	2	2	2010	0	2	3	1	4	3	2	2	0	1	1	2	63	0
697	1	51959815	1	3	1	2010	0	2	1	1	0	2	0	1	0	0	0	2	49	0
699	1	51960289	2	2	2	2010	0	2	1	1	0	2	0	1	0	0	0	2	61	0
700	1	51961550	2	3	1	2010	0	2	1	1	4	3	2	1	0	0	0	2	61	0
705	1	51965223	2	3	2	2010	0	2	1	1	3	3	1	1	0	0	0	2	61	0
708	1	51972018	1	1	2	2010	0	2	1	1	1	3	1	1	0	0	0	2	60	0
709	1	51972237	1	3	2	2010	0	2	1	1	0	2	0	1	0	0	0	2	63	0
710	1	51973031	2	2	2	2010	0	2	1	1	0	2	0	1	0	0	0	1	53	0
714	1	51978033	1	3	2	2010	1	2	1	1	0	2	0	2	1	1	0	2	51	1
715	1	51978862	2	2	1	2010	1	2	1	2	5	3	2	2	1	0	0	2	28	1
716	1	51979167	1	2	2	2010	1	2	2	2	4	3	2	2	0	0	0	2	35	1
720	1	51985198	2	3	2	2010	1	2	2	1	0	2	0	2	1	0	0	2	44	1
725	1	52050918	2	2	1	2010	0	2	1	2	1	3	1	1	0	0	0	2	62	0
728	1	55909234	2	2	1	2010	0	2	1	1	1	3	1	2	1	1	0	2	69	0
729	1	56049555	2	2	1	2010	1	2	1	1	0	2	0	1	1	0	0	1	43	1
731	1	56120731	2	2	1	2010	0	2	1	1	2	3	1	2	0	0	0	2	61	0
732	1	56137298	2	2	2	2010	0	2	1	1	0	2	0	2	0	0	0	2	65	0
735	1	57572271	2	2	1	2010	0	2	1	2	2	3	1	2	1	0	0	2	68	0
736	1	58864258	2	2	2	2010	0	2	1	1	0	2	0	1	1	0	0	2	61	0
737	1	60148884	2	2	1	2010	0	2	1	1	1	3	1	2	1	0	0	2	70	0
741	1	61672804	2	3	1	2010	0	2	2	1	0	2	0	2	1	0	0	2	63	0
742	1	62964206	1	2	2	2010	1	2	1	1	1	3	1	1	0	0	1	2	28	1
744	1	63012062	2	2	2	2010	1	2	1	1	2	3	1	2	1	0	0	2	41	1
746	1	63122062	2	2	2	2010	1	2	1	1	1	3	1	2	0	0	0	2	18	1
750	1	64538360	1	2	1	2010	0	2	1	1	0	2	0	1	1	0	0	2	61	0
752	1	65792446	2	2	2	2010	1	2	1	1	0	2	0	1	1	0	0	1	3	1
754	1	65822828	1	2	1	2010	0	2	1	1	0	2	0	2	0	0	0	2	71	0
756	1	67061838	2	2	2	2010	1	2	1	1	2	3	1	2	0	0	0	2	17	1
758	1	67100479	2	2	2	2010	1	2	2	2	1	3	1	2	1	1	0	2	46	1
760	1	67131344	1	2	2	2010	0	2	1	1	0	2	0	1	1	0	0	2	68	0
761	1	67160781	1	1	2	2010	0	2	1	1	0	2	0	1	0	0	0	2	56	0
762	1	67185816	2	2	1	2010	0	2	1	2	0	2	0	1	0	0	0	2	9	0
763	1	67270212	2	2	1	2010	0	2	1	1	0	2	0	1	0	0	0	2	71	0
764	1	67304714	2	2	1	2010	1	2	1	1	1	3	1	1	0	0	0	2	55	1
766	1	68477832	2	2	1	2010	1	2	1	1	5	3	2	2	1	0	0	2	2	1
767	1	68527739	2	3	1	2010	0	2	1	1	1	3	1	2	1	0	0	2	57	0
769	1	68528560	1	2	2	2010	0	2	1	1	3	3	1	2	0	0	1	1	37	1
770	1	68528566	1	2	1	2010	1	2	1	1	0	2	0	2	0	0	0	1	49	1
774	1	68530930	1	2	2	2010	0	2	1	1	0	2	0	1	0	0	0	1	71	0
775	1	68531044	2	2	2	2010	0	2	1	1	1	3	1	1	0	0	0	2	68	0
776	1	68531091	2	3	1	2010	1	2	1	1	0	2	0	2	0	0	0	2	45	1
777	1	68531426	1	2	1	2010	0	2	1	1	0	2	0	1	0	0	0	2	67	0
780	1	68532681	2	2	1	2010	0	2	2	1	0	2	0	1	0	0	0	1	68	0
784	1	68534440	2	2	1	2010	0	2	2	1	0	2	0	1	0	1	0	2	68	0
785	1	68534889	2	2	2	2010	1	2	1	1	4	3	2	1	0	0	0	2	28	1
786	1	68535392	1	2	2	2010	0	2	3	1	5	3	2	2	1	0	0	2	65	0
793	1	68539489	2	3	1	2010	1	2	1	1	1	3	1	1	0	0	0	2	61	1
794	1	68540374	1	3	1	2010	0	2	1	1	1	3	1	1	0	0	0	2	71	0
796	1	68542235	2	3	2	2010	0	2	1	1	0	2	0	1	1	0	1	2	68	0
798	1	68543295	1	3	2	2010	0	2	1	1	0	2	0	1	1	0	0	2	65	0
799	1	68543371	2	2	2	2010	0	2	1	1	0	2	0	1	0	0	0	2	64	0
803	1	68544044	2	2	2	2010	0	2	1	1	1	3	1	2	0	0	0	1	67	0
804	1	68544225	2	2	2	2010	0	2	2	2	0	2	0	1	0	0	0	2	71	0
805	1	68544824	2	2	2	2010	1	2	1	1	4	3	2	2	0	0	0	2	70	1
806	1	68545865	2	3	1	2010	0	2	1	1	0	2	0	1	0	1	0	1	68	0
807	1	68545933	1	2	1	2010	0	2	1	1	4	3	2	1	0	1	1	2	62	0
808	1	68547202	2	3	2	2010	0	2	1	1	1	3	1	1	1	0	0	2	68	0
810	1	68547760	2	2	1	2010	0	2	1	1	1	3	1	1	0	0	0	2	51	1
811	1	68547855	1	2	1	2010	0	2	1	1	0	2	0	1	0	0	0	2	69	0
812	1	68547911	2	2	2	2010	0	2	1	1	0	2	0	1	0	1	0	2	58	0
814	1	68548071	1	2	2	2010	0	2	1	1	0	2	0	2	0	0	0	2	11	1
816	1	68548748	2	2	2	2010	0	2	1	1	1	3	1	1	0	0	0	2	70	0
817	1	68550263	1	3	2	2010	0	2	1	1	0	2	0	1	0	0	0	2	63	0
821	1	68553057	1	2	1	2010	0	2	1	1	5	3	2	2	0	0	0	2	71	0
823	1	68554382	2	2	2	2010	0	2	1	1	1	3	1	1	1	0	0	2	70	0
825	1	68558431	2	2	2	2010	0	2	1	1	0	2	0	1	1	1	0	2	65	0
827	1	68559110	1	2	2	2010	0	2	1	1	4	3	2	2	1	0	0	2	68	0
828	1	68559183	2	2	1	2010	0	2	1	1	2	3	1	1	0	0	0	2	67	1
829	1	68559386	1	2	2	2010	1	2	1	1	4	3	2	2	0	0	1	2	56	1
831	1	68561780	2	2	2	2010	1	2	1	1	0	2	0	1	1	0	0	2	61	1
832	1	68562524	1	2	1	2010	0	2	2	1	4	3	2	2	1	0	1	1	70	0
835	1	68563847	1	2	1	2010	0	2	1	1	0	2	0	1	1	0	0	1	65	0
836	1	68564482	1	2	2	2010	1	2	1	1	2	3	1	2	1	0	1	1	31	1
838	1	68566510	2	2	1	2010	1	2	1	1	3	3	1	1	1	1	0	2	31	1
839	1	68566585	2	2	1	2010	0	2	1	1	0	2	0	1	0	0	0	2	67	1
840	1	68566716	2	2	2	2010	0	2	1	1	0	2	0	1	1	1	0	2	64	0
841	1	68568408	2	2	2	2010	1	2	3	2	2	3	1	1	0	1	0	1	29	1
842	1	68570406	1	2	2	2010	0	2	1	1	0	2	0	2	1	0	0	1	65	0
844	1	68570759	1	3	2	2010	0	2	1	1	0	2	0	2	1	0	0	1	71	0
846	1	68570858	1	2	1	2010	0	2	1	1	0	2	0	2	0	0	0	2	70	0
847	1	68571895	1	2	1	2010	0	2	1	1	1	3	1	1	0	0	0	2	63	0
849	1	68572788	2	2	1	2010	0	2	1	1	0	2	0	1	0	0	0	2	65	0
851	1	68574863	2	2	2	2010	1	2	1	1	4	3	2	2	0	1	1	2	1	1
852	1	68574888	2	2	2	2010	0	2	1	1	0	2	0	2	1	0	0	2	64	0
854	1	68576002	1	2	2	2010	0	2	1	1	0	2	0	2	1	1	0	2	68	0
856	1	68576813	1	2	2	2010	0	2	1	1	0	2	0	1	0	1	0	1	12	0
858	1	68577694	1	2	2	2010	0	2	1	1	0	2	0	2	0	0	0	1	61	1
860	1	68578130	1	2	1	2010	0	2	1	1	2	3	1	2	0	0	0	2	67	0
862	1	68580514	2	2	1	2010	0	2	1	1	0	2	0	1	0	0	0	2	71	0
863	1	68580705	1	2	2	2010	0	2	2	1	0	2	0	2	0	0	0	2	70	0
869	1	68582221	2	2	2	2010	0	2	1	1	0	2	0	1	0	0	0	2	69	0
871	1	68582794	1	2	2	2010	0	2	1	1	0	2	0	2	0	0	1	2	60	0
873	1	68583028	1	2	1	2010	0	2	1	1	0	2	0	2	1	0	0	2	69	0
874	1	68583625	1	2	1	2010	0	2	3	2	0	2	0	1	0	0	0	2	63	0
875	1	68585821	1	3	2	2010	0	2	1	1	0	2	0	2	0	0	0	1	67	0
876	1	68586112	2	2	2	2010	1	2	1	1	5	3	2	1	0	0	0	1	35	1
879	1	68586818	1	2	1	2010	0	2	1	1	4	3	2	2	0	0	0	2	66	0
882	1	68588840	1	3	1	2010	0	2	2	1	2	3	1	2	1	1	1	2	60	0
883	1	68589636	2	3	1	2010	0	2	1	1	0	2	0	1	0	0	0	1	55	0
884	1	68589791	1	2	2	2010	0	2	1	1	1	3	1	1	1	0	0	2	66	0
892	1	68596386	2	2	1	2010	0	2	1	1	0	2	0	1	1	0	0	2	69	0
894	1	68597751	2	2	2	2010	0	2	1	1	4	3	2	1	0	0	0	2	63	0
896	1	68597980	1	3	2	2010	0	2	1	1	0	2	0	2	1	1	0	2	47	0
898	1	68598641	2	2	1	2010	0	2	2	2	0	2	0	1	1	0	0	2	59	0
899	1	68599433	2	2	1	2010	1	2	1	1	2	3	1	1	0	0	0	2	40	1
903	1	68600216	2	3	1	2010	0	2	1	1	0	2	0	2	0	0	0	2	66	0
904	1	68600291	2	2	2	2010	0	2	1	1	1	3	1	1	1	0	0	2	8	1
905	1	68600607	2	2	2	2010	0	2	1	1	1	3	1	2	0	0	0	2	61	0
907	1	68603137	1	2	1	2010	0	2	1	1	2	3	1	1	0	0	0	2	64	0
909	1	68603893	2	2	2	2010	0	2	1	1	0	2	0	1	0	0	0	2	64	0
910	1	68604290	2	2	2	2010	0	2	2	1	4	3	2	1	0	0	0	2	61	0
919	1	68610590	2	1	2	2010	1	2	1	1	2	3	1	2	0	0	0	2	17	1
924	1	68612787	1	3	1	2010	0	2	1	1	0	2	0	1	0	0	0	1	63	0
928	1	68614269	1	2	2	2010	1	2	2	1	0	2	0	2	0	0	0	1	26	1
929	1	68614991	1	2	1	2010	0	2	1	1	1	3	1	2	1	0	0	1	61	0
934	1	68617371	1	3	2	2010	0	2	1	1	0	2	0	2	1	0	0	2	67	0
938	1	68619685	2	2	2	2010	1	2	1	1	2	3	1	2	1	0	0	1	16	1
939	1	68621006	2	2	1	2010	0	2	1	1	0	2	0	2	0	0	0	1	66	0
940	1	68621024	1	2	2	2010	0	2	1	1	2	3	1	2	1	0	0	2	60	0
941	1	68621027	1	3	2	2010	0	2	1	1	0	2	0	1	0	0	0	2	42	0
942	1	68621295	2	2	2	2010	0	2	2	1	4	3	2	2	1	1	0	2	62	0
943	1	68621542	1	3	1	2010	0	2	1	1	0	2	0	2	0	0	0	2	63	0
944	1	68622950	2	2	2	2010	1	2	1	2	1	3	1	2	1	0	0	2	55	1
946	1	68623544	1	2	2	2010	1	2	1	1	5	3	2	1	0	0	0	2	26	1
950	1	68628708	1	2	2	2010	0	2	1	1	0	2	0	1	1	0	0	2	64	0
952	1	68630796	1	2	1	2010	0	2	1	1	0	2	0	2	0	0	0	1	60	0
953	1	68631743	2	2	1	2010	0	2	1	1	5	3	2	2	0	0	0	2	61	0
955	1	68631962	2	2	2	2010	0	2	1	1	0	2	0	1	1	0	0	1	64	0
960	1	68635072	2	2	1	2010	1	2	1	1	1	3	1	1	0	1	1	1	30	1
961	1	68636516	2	2	1	2010	0	2	1	1	0	2	0	1	0	0	0	2	54	0
962	1	68636517	2	2	1	2010	0	2	1	1	0	2	0	1	0	0	0	2	60	0
963	1	68637276	1	2	1	2010	0	2	1	1	0	2	0	1	0	0	0	2	66	0
964	1	68637625	1	1	1	2010	0	2	1	1	0	2	0	2	1	1	0	2	62	0
965	1	68638430	1	2	2	2010	1	2	1	1	4	3	2	1	1	1	0	2	50	1
969	1	68640150	1	2	2	2010	1	2	2	1	4	3	2	1	0	0	1	2	6	1
975	1	68644285	1	2	1	2010	1	2	1	2	2	3	1	1	1	0	0	2	19	1
976	1	68645701	1	2	1	2010	0	2	1	1	0	2	0	2	0	0	0	2	60	0
977	1	68646833	2	2	2	2010	1	2	1	1	0	2	0	1	0	0	0	1	53	1
982	1	68650968	2	1	1	2010	0	2	1	1	5	3	2	1	1	0	0	2	25	1
983	1	68652178	1	2	2	2010	1	2	1	1	2	3	1	2	1	0	0	2	55	1
987	1	68656501	2	2	2	2010	0	2	2	1	1	3	1	1	0	1	0	1	54	0
994	1	68666879	2	2	2	2010	1	2	2	1	1	3	1	2	1	1	1	2	16	1
997	1	68677680	2	2	2	2010	0	2	1	1	2	3	1	1	1	0	0	2	63	0
1002	1	68680278	1	1	2	2010	1	2	1	1	2	3	1	2	0	0	1	2	36	1
1013	1	68689148	2	2	2	2010	0	2	1	1	2	3	1	1	0	1	1	2	69	0
1014	1	68690766	2	2	2	2010	0	2	2	1	2	3	1	1	0	0	0	2	61	0
1016	1	68696015	1	2	1	2010	0	2	1	1	0	2	0	1	0	0	0	1	62	0
1018	1	68706820	2	2	2	2010	0	2	1	1	0	2	0	2	0	0	0	1	60	0
1020	1	68708840	1	2	2	2010	0	2	1	1	1	3	1	2	0	0	1	2	62	0
1021	1	68708906	1	2	2	2010	0	2	1	1	2	3	1	1	0	0	0	2	61	0
1025	1	68715527	1	3	1	2010	1	2	1	1	0	2	0	2	0	1	0	2	35	1
1026	1	68716876	2	3	2	2010	1	2	1	1	0	2	0	2	0	0	0	1	15	1
1027	1	68717275	1	2	2	2010	0	2	2	1	5	3	2	2	1	0	0	2	71	0
1028	1	68718041	1	2	2	2010	0	2	1	1	3	3	1	1	0	1	0	2	61	0
1029	1	68719836	2	2	1	2010	0	2	1	1	0	2	0	1	0	1	0	2	61	0
1030	1	68719850	1	2	2	2010	0	2	1	1	0	2	0	1	0	0	0	1	61	0
1031	1	68719858	1	2	1	2010	0	2	1	1	2	3	1	2	0	0	0	1	61	0
1035	1	68723487	2	2	2	2010	1	2	1	1	0	2	0	2	1	0	0	2	5	1
1036	1	68724483	1	2	1	2010	0	2	1	1	2	3	1	2	1	0	0	2	60	0
1037	1	68724739	2	2	2	2010	0	2	1	1	5	3	2	2	1	0	0	2	62	0
1039	1	68731969	1	2	1	2010	0	2	1	1	1	3	1	1	0	0	0	2	54	0
1040	1	68734545	1	2	2	2010	0	2	1	1	0	2	0	1	1	0	0	1	49	0
1043	1	68743563	1	2	2	2010	0	2	1	1	2	3	1	2	0	0	1	2	62	0
1047	1	69839564	1	2	2	2010	0	2	1	1	0	2	0	2	0	0	0	2	50	0
1050	1	69840062	1	2	1	2010	0	2	1	1	0	2	0	1	0	0	0	1	60	0
1054	1	69860552	1	1	2	2010	0	2	1	1	4	3	2	1	0	0	0	2	66	0
1058	1	74008638	2	2	1	2010	0	2	1	1	0	2	0	2	0	0	0	2	67	0
1061	1	75108210	2	2	1	2010	1	2	1	2	0	2	0	1	0	1	1	1	9	1
1062	1	75147496	1	2	2	2010	1	2	1	1	0	2	0	1	0	0	1	2	17	1
1066	1	76151576	2	1	2	2010	0	2	1	1	0	2	0	2	0	0	0	2	64	0
1068	1	76157566	1	2	1	2010	1	2	3	2	0	2	0	2	0	0	0	2	28	1
1069	1	76157805	2	2	2	2010	0	2	1	1	0	2	0	2	1	0	0	1	70	0
1070	1	76159063	1	2	2	2010	1	2	1	1	5	3	2	2	0	0	1	2	7	1
1073	1	76159587	1	2	2	2010	1	2	1	1	2	3	1	1	1	0	0	2	39	1
1075	1	76160310	1	2	2	2010	0	2	1	1	0	2	0	1	1	0	0	2	71	0
1077	1	76160440	1	2	1	2010	0	2	3	1	2	3	1	1	0	0	0	2	69	0
1081	1	76163928	2	2	2	2010	1	2	1	1	0	2	0	2	1	0	0	1	4	1
1089	1	76169717	2	2	1	2010	0	2	3	1	0	2	0	2	0	0	0	2	67	0
1097	1	76172523	2	2	2	2010	0	2	1	1	0	2	0	2	1	0	1	1	30	1
1098	1	76172817	2	2	2	2010	0	2	1	1	4	3	2	2	1	0	0	2	10	1
1099	1	76173628	2	2	2	2010	0	2	1	1	1	3	1	2	0	0	0	2	65	1
1109	1	76176504	2	2	1	2010	0	2	1	1	0	2	0	1	0	0	0	2	66	0
1112	1	76180403	2	2	2	2010	0	2	3	1	5	3	2	1	1	0	0	2	6	1
1114	1	76181174	2	2	1	2010	0	2	1	1	0	2	0	2	0	1	0	2	42	1
1115	1	76181315	1	2	2	2010	0	2	1	1	3	3	1	1	0	0	0	2	70	0
1119	1	76181991	2	2	2	2010	1	2	1	1	0	2	0	2	0	0	0	1	44	1
1122	1	76182815	1	2	1	2010	0	2	1	1	0	2	0	1	1	0	0	2	64	0
1123	1	76183272	1	2	1	2010	0	2	3	1	3	3	1	1	0	0	0	1	63	0
1125	1	76184980	1	2	2	2010	0	2	1	1	0	2	0	2	0	0	0	2	64	0
1127	1	76186183	1	2	2	2010	0	2	1	1	0	2	0	1	0	0	0	2	64	0
1128	1	76186240	2	2	1	2010	0	2	1	1	0	2	0	1	1	0	0	2	64	0
1129	1	76186555	2	2	1	2010	0	2	1	1	0	2	0	2	1	0	0	2	63	0
1132	1	76189257	2	2	2	2010	0	2	1	1	0	2	0	1	0	1	0	1	62	0
1133	1	76190246	1	2	1	2010	1	2	3	1	5	3	2	2	1	0	0	2	17	1
1136	1	76193403	2	2	2	2010	0	2	1	1	0	2	0	2	0	0	0	2	15	1
1140	1	76195954	2	2	2	2010	0	2	1	1	0	2	0	2	0	0	0	2	63	0
1141	1	76196402	2	2	1	2010	0	2	1	1	1	3	1	1	0	1	0	2	9	1
1147	1	76198609	2	2	1	2010	1	2	1	1	2	3	1	2	1	0	1	2	23	1
1152	1	76200189	2	2	1	2010	0	2	1	1	2	3	1	2	1	1	1	2	60	0
1154	1	76201154	2	2	1	2010	0	2	3	1	5	3	2	2	0	0	0	2	60	0
1155	1	76201443	1	2	2	2010	0	2	1	1	5	3	2	2	0	1	0	2	24	1
1156	1	76205342	2	2	1	2010	0	2	1	1	0	2	0	2	1	0	0	2	60	0
1157	1	76205543	2	2	1	2010	1	2	3	1	1	3	1	2	1	0	0	2	64	1
1158	1	76205555	2	2	2	2010	1	2	1	1	2	3	1	2	1	1	0	2	66	1
1160	1	76212883	2	2	2	2010	0	2	1	1	0	2	0	2	0	1	0	2	63	0
1162	1	76214409	2	2	1	2010	0	2	2	1	2	3	1	2	1	1	1	1	60	0
1165	1	76217967	1	2	1	2010	1	2	1	1	2	3	1	1	1	0	1	2	68	1
1166	1	76218774	1	2	2	2010	0	2	1	1	0	2	0	1	0	0	0	1	61	0
1167	1	76221628	1	1	2	2010	0	2	1	1	2	3	1	1	1	1	1	2	64	0
1168	1	76221654	2	2	2	2010	1	2	2	1	1	3	1	1	0	1	0	1	2	1
1169	1	76223095	1	2	1	2010	0	2	2	1	0	2	0	1	0	0	0	2	60	0
1170	1	78010879	2	2	2	2010	1	2	1	1	0	2	0	2	1	0	0	2	10	1
1171	1	78044091	2	1	2	2010	1	2	1	1	0	2	0	2	1	0	0	2	19	1
1172	1	78052630	2	2	2	2010	0	2	1	1	3	3	1	1	1	1	0	1	66	0
1173	1	78134941	2	2	2	2010	1	2	1	1	3	3	1	1	1	1	0	1	24	1
1175	1	79008165	1	2	1	2010	0	2	1	1	3	3	1	1	1	0	0	2	69	0
1179	1	79212848	2	1	2	2010	1	2	1	1	1	3	1	2	1	1	0	2	28	1
1182	1	80161581	1	2	2	2010	1	2	3	2	2	3	1	1	1	0	0	2	68	1
1183	1	80163402	2	2	1	2010	1	2	1	1	1	3	1	1	1	0	0	2	40	1
1185	1	80167558	2	2	1	2010	0	2	1	1	1	3	1	1	1	1	0	2	70	0
1186	1	80168683	1	1	1	2010	0	2	1	1	0	2	0	1	0	0	0	1	69	0
1191	1	80169867	1	2	2	2010	1	2	1	1	4	3	2	2	1	0	0	1	9	1
1193	1	80171046	2	1	2	2010	0	2	2	1	0	2	0	1	0	0	0	2	69	0
1194	1	80171348	1	2	2	2010	0	2	2	1	1	3	1	2	0	0	0	1	69	0
1198	1	80174934	1	2	2	2010	1	2	1	1	0	2	0	2	1	0	0	2	36	1
1200	1	80175460	2	2	2	2010	0	2	1	1	0	2	0	1	0	0	0	2	44	1
1201	1	80175474	2	2	2	2010	0	2	1	1	4	3	2	2	1	0	0	2	10	1
1202	1	80175961	1	2	2	2010	0	2	1	1	2	3	1	1	1	0	1	1	66	0
1205	1	80177148	2	2	2	2010	0	2	1	1	1	3	1	2	0	0	0	2	68	0
1209	1	80178693	2	2	2	2010	0	2	2	1	2	3	1	1	1	0	0	2	20	1
1212	1	80180380	2	2	2	2010	0	2	1	1	0	2	0	2	1	0	0	2	60	0
1214	1	80180577	1	2	2	2010	1	2	1	1	0	2	0	1	0	0	0	2	63	1
1215	1	80181198	1	1	2	2010	1	2	1	1	1	3	1	2	0	0	0	2	56	1
1221	1	80185880	2	1	1	2010	0	2	1	2	0	2	0	1	0	0	0	2	56	1
1223	1	80187077	2	2	2	2010	1	2	2	1	0	2	0	2	1	0	0	2	25	1
1225	1	80188928	2	2	1	2010	1	2	1	1	5	3	2	1	0	0	1	2	64	1
1227	1	80189310	1	2	2	2010	1	2	1	1	2	3	1	2	0	1	0	2	31	1
1228	1	80189353	2	1	2	2010	0	2	1	1	0	2	0	1	1	0	0	2	64	0
1230	1	80190169	1	2	1	2010	0	2	1	1	3	3	1	1	0	0	0	2	56	0
1231	1	80190361	2	2	2	2010	0	2	1	1	2	3	1	1	0	1	0	2	62	0
1232	1	80192159	1	2	2	2010	1	2	1	1	5	3	2	1	1	0	0	1	22	1
1234	1	80192442	2	2	2	2010	0	2	2	2	0	2	0	1	0	0	0	1	17	1
1236	1	80192759	2	2	1	2010	0	2	1	1	3	3	1	1	1	1	0	2	64	0
1238	1	80193421	2	2	2	2010	1	2	1	1	2	3	1	1	1	0	1	1	7	1
1239	1	80194368	2	1	1	2010	0	2	1	1	1	3	1	2	0	1	0	2	63	0
1240	1	80195262	2	1	2	2010	0	2	1	1	1	3	1	2	1	0	0	2	66	0
1241	1	80195422	2	1	2	2010	0	2	1	1	0	2	0	2	0	0	1	2	64	0
1244	1	80196371	1	2	1	2010	0	2	1	1	0	2	0	1	0	0	0	2	62	0
1245	1	80196484	2	2	2	2010	0	2	1	1	0	2	0	2	0	0	0	2	38	1
1246	1	80197429	2	2	1	2010	0	2	1	1	1	3	1	2	0	0	0	2	64	0
1247	1	80199843	2	1	2	2010	1	2	1	2	5	3	2	2	0	0	1	2	14	1
1249	1	80201273	1	2	2	2010	0	2	1	1	5	3	2	2	0	0	1	2	61	0
1256	1	82191703	2	2	1	2010	1	2	1	1	2	3	1	2	0	0	0	1	19	1
1259	1	86738479	1	2	2	2010	0	2	1	1	1	3	1	1	0	0	0	2	62	0
1260	1	86768996	2	2	2	2010	1	2	1	1	1	3	1	1	0	0	0	1	37	1
1261	1	86803253	1	2	1	2010	0	2	1	1	0	2	0	1	0	0	0	2	69	0
1262	1	86896074	2	2	2	2010	0	2	1	1	2	3	1	1	0	0	1	1	63	0
1264	1	89032013	1	2	2	2010	0	2	1	1	0	2	0	1	0	0	0	2	66	0
1271	1	92672261	2	2	2	2010	1	2	2	1	1	3	1	2	1	0	0	1	52	1
1273	1	92673263	1	2	2	2010	1	2	1	1	0	2	0	2	0	1	0	2	33	1
1275	1	92676877	1	2	2	2010	0	2	1	2	0	2	0	1	1	0	0	2	68	0
1276	1	92677125	1	2	2	2010	0	2	1	1	0	2	0	2	1	0	0	2	69	0
1278	1	92677283	1	1	1	2010	0	2	1	1	0	2	0	2	1	0	0	2	69	0
1279	1	92678665	2	2	2	2010	1	2	1	1	0	2	0	2	0	1	1	2	63	1
1285	1	92680818	1	2	2	2010	0	2	2	2	2	3	1	2	0	0	0	2	71	0
1291	1	92685130	2	2	2	2010	0	2	1	1	2	3	1	2	0	0	0	2	71	0
1293	1	92688244	2	2	1	2010	0	2	1	1	0	2	0	1	1	0	0	2	71	0
1294	1	92688247	2	2	2	2010	0	2	1	1	1	3	1	1	0	0	0	1	67	0
1295	1	92688254	2	2	2	2010	0	2	1	1	0	2	0	2	0	0	0	2	69	0
1296	1	92688274	2	2	2	2010	0	2	1	1	0	2	0	2	1	0	0	2	68	0
1297	1	92688277	2	2	1	2010	0	2	1	1	0	2	0	1	0	0	0	1	70	0
1300	1	92688301	2	2	1	2010	0	2	1	1	0	2	0	1	0	0	0	2	70	0
1302	1	92689931	2	2	2	2010	0	2	1	1	1	3	1	1	0	0	0	2	68	0
1303	1	92691837	2	2	2	2010	0	2	1	1	0	2	0	2	0	0	0	2	69	0
1307	1	92693801	1	2	2	2010	1	2	1	1	5	3	2	1	1	0	0	2	22	1
1310	1	92695095	2	2	1	2010	0	2	1	1	4	3	2	1	0	0	0	2	67	0
1311	1	92695264	1	2	2	2010	0	2	1	1	3	3	1	1	1	0	0	2	67	0
1313	1	92695868	1	2	1	2010	0	2	1	1	0	2	0	2	0	1	0	2	64	0
1316	1	92696816	2	2	2	2010	1	2	1	1	0	2	0	2	0	0	0	1	56	1
1319	1	92699193	2	2	1	2010	1	2	1	1	0	2	0	2	0	0	0	2	4	1
1320	1	92699234	1	2	2	2010	0	2	1	1	0	2	0	2	1	0	0	2	70	0
1321	1	92699496	1	2	2	2010	0	2	2	1	0	2	0	2	1	0	0	1	70	0
1322	1	92700386	1	2	1	2010	0	2	1	1	2	3	1	1	0	0	0	1	66	0
1323	1	92700389	1	2	1	2010	0	2	1	1	0	2	0	1	0	1	0	2	64	0
1325	1	92700924	2	3	1	2010	0	2	1	2	0	2	0	2	0	1	0	2	64	0
1330	1	92703787	2	2	2	2010	0	2	1	1	0	2	0	1	0	0	0	2	65	0
1331	1	92704104	2	2	2	2010	1	2	1	1	4	3	2	2	0	0	0	2	44	1
1333	1	92704409	2	2	1	2010	0	2	1	1	1	3	1	1	1	0	0	2	63	0
1334	1	92704420	2	2	1	2010	1	2	1	1	2	3	1	1	0	0	1	1	13	1
1335	1	92705813	1	2	1	2010	0	2	1	1	2	3	1	1	0	0	0	1	67	0
1338	1	92708089	1	2	1	2010	0	2	1	1	0	2	0	2	1	0	0	2	65	0
1340	1	92708513	2	2	1	2010	0	2	1	1	0	2	0	1	1	0	1	2	64	0
1343	1	92710362	2	2	2	2010	1	2	1	1	5	3	2	2	0	0	0	2	18	1
1345	1	92711651	1	2	2	2010	1	2	1	1	4	3	2	1	0	0	0	2	43	1
1347	1	92712322	2	2	2	2010	1	2	1	1	1	3	1	2	1	0	0	2	16	1
1351	1	92714155	2	2	1	2010	0	2	1	1	0	2	0	2	0	0	0	1	66	0
1355	1	92719329	1	2	2	2010	0	2	1	1	3	3	1	1	0	0	0	1	34	1
1357	1	92722338	2	2	2	2010	0	2	1	1	0	2	0	1	0	0	0	2	47	1
1358	1	92722404	2	2	2	2010	0	2	1	1	0	2	0	2	0	1	0	2	61	0
1361	1	92726716	2	2	2	2010	0	2	1	1	0	2	0	2	0	0	0	1	61	0
1365	1	92728304	2	2	2	2010	0	2	1	1	0	2	0	2	0	0	0	1	60	0
1366	1	92729263	2	2	1	2010	0	2	1	1	5	3	2	2	1	0	0	2	66	0
1367	1	92730622	2	2	1	2010	0	2	1	1	0	2	0	1	0	0	0	1	61	0
1378	1	92740030	2	2	1	2010	0	2	1	1	0	2	0	1	0	0	0	2	65	0
1381	1	92747601	2	2	2	2010	0	2	1	1	1	3	1	1	0	0	0	2	64	0
1384	1	92748606	2	2	1	2010	0	2	1	1	1	3	1	2	0	0	0	2	60	0
1391	1	92755104	2	2	1	2010	0	2	1	2	0	2	0	1	1	0	0	1	61	0
1393	1	92755644	2	2	2	2010	1	2	1	1	0	2	0	2	1	0	0	2	67	1
1395	1	92763177	2	3	1	2010	0	2	1	1	0	2	0	1	0	0	0	1	62	0
1397	1	93681992	2	2	2	2010	1	2	1	1	4	3	2	2	0	0	1	2	45	1
1400	1	93686281	1	2	1	2010	0	2	1	1	0	2	0	2	1	0	0	2	62	0
1401	1	93686392	2	2	2	2010	0	2	1	1	1	3	1	1	1	0	0	2	71	0
1402	1	93703494	1	2	2	2010	0	2	1	1	0	2	0	2	0	0	0	2	62	0
1403	1	93712414	1	2	1	2010	0	2	1	1	3	3	1	1	1	0	0	2	67	0
1404	1	93713766	2	2	2	2010	1	2	1	1	1	3	1	1	0	0	0	2	39	1
1406	1	93719481	2	2	1	2010	0	2	1	1	5	3	2	1	1	1	0	2	1	0
1407	1	93719482	2	3	1	2010	0	2	1	1	0	2	0	1	1	0	0	2	66	0
1408	1	93719483	2	2	2	2010	1	2	1	1	0	2	0	1	0	0	0	2	22	1
1411	1	96035407	2	2	2	2010	1	2	3	1	5	3	2	1	1	1	0	2	15	1
1413	1	96205045	2	2	1	2010	0	2	3	1	3	3	1	1	1	1	0	1	67	0
1415	1	97166273	2	2	1	2010	1	2	1	1	0	2	0	1	0	0	0	1	4	1
1422	1	98054555	1	1	2	2010	0	2	1	1	0	2	0	1	0	1	0	2	69	0
1423	1	98056848	2	2	2	2010	0	2	1	1	2	3	1	2	1	0	0	2	70	0
1424	1	98057067	2	2	2	2010	0	2	1	1	0	2	0	2	0	0	0	2	70	0
1426	1	98061098	2	2	1	2010	1	2	2	1	0	2	0	2	0	0	0	2	13	1
1433	1	98070055	1	2	1	2010	1	2	1	1	4	3	2	2	1	0	1	2	11	1
1444	1	98075053	2	2	1	2010	0	2	1	1	0	2	0	1	0	0	0	1	70	0
1447	1	98078036	2	1	1	2010	1	2	1	1	5	3	2	2	1	0	0	2	17	1
1449	1	98078200	1	2	2	2010	0	2	1	1	2	3	1	2	1	0	1	1	65	0
1450	1	98078338	2	1	1	2010	0	2	1	1	1	3	1	2	0	0	0	1	66	0
1451	1	98078489	1	2	1	2010	0	2	1	1	0	2	0	1	0	0	0	1	68	0
1454	1	98079158	2	2	1	2010	1	2	1	1	3	3	1	2	1	0	1	1	51	1
1456	1	98081277	1	2	2	2010	0	2	1	1	0	2	0	1	1	0	0	2	66	0
1457	1	98082352	1	2	2	2010	0	2	1	1	0	2	0	1	1	0	0	2	66	0
1458	1	98082363	2	2	2	2010	1	2	1	1	0	2	0	1	1	1	0	1	36	1
1459	1	98082372	1	2	2	2010	0	2	1	1	4	3	2	1	1	1	0	2	19	1
1460	1	98082684	2	2	2	2010	0	2	1	1	4	3	2	1	0	0	1	2	60	0
1462	1	98083498	2	1	1	2010	0	2	1	1	0	2	0	1	0	0	0	2	66	0
1466	1	98085841	1	2	2	2010	0	2	1	1	0	2	0	2	1	1	0	1	61	0
1468	1	98086605	2	2	2	2010	0	2	1	1	0	2	0	1	0	0	0	2	61	0
1471	1	98087392	1	2	1	2010	1	2	1	1	0	2	0	1	1	1	0	2	4	1
1472	1	98087405	2	2	2	2010	0	2	1	1	0	2	0	2	0	0	0	1	65	0
1473	1	98087464	2	2	1	2010	1	2	2	1	1	3	1	2	0	0	0	2	56	1
1474	1	98088522	2	1	1	2010	0	2	1	1	0	2	0	1	0	0	0	2	64	0
1476	1	98088934	1	2	2	2010	1	2	1	2	5	3	2	2	0	1	0	2	16	1
1480	1	98091143	1	2	2	2010	0	2	1	1	0	2	0	2	1	0	0	2	17	0
1481	1	98091263	2	1	2	2010	0	2	1	1	0	2	0	1	0	1	0	1	61	0
1485	1	98093539	2	2	2	2010	0	2	1	1	1	3	1	2	0	0	0	2	63	0
1490	1	98096099	2	2	1	2010	1	2	1	2	0	2	0	1	1	0	0	2	6	1
1491	1	98097008	1	2	2	2010	1	2	2	2	5	3	2	2	1	0	0	2	14	1
1495	1	98101403	1	2	2	2010	0	2	1	1	5	3	2	2	1	0	0	2	68	0
1497	1	98105118	2	2	2	2010	0	2	1	1	0	2	0	1	1	0	0	2	71	0
1498	1	98105121	2	2	1	2010	0	2	1	1	1	3	1	1	0	0	0	2	65	0
1499	1	98108919	1	2	1	2010	1	2	2	2	5	3	2	2	1	1	0	2	20	1
1501	1	98117466	2	2	2	2010	0	2	1	1	0	2	0	1	0	0	0	1	62	0
1502	1	98125621	2	1	2	2010	0	2	2	1	4	3	2	2	0	0	0	2	64	0
1504	1	6423	2	2	1	2011	1	2	1	1	0	2	0	1	1	0	0	1	1	1
1507	1	2748211	2	2	1	2011	1	2	1	1	0	2	0	1	1	0	0	2	46	1
1512	1	4522398	2	3	2	2011	0	2	1	1	0	2	0	1	0	0	0	1	57	0
1514	1	5278139	1	2	2	2011	0	2	1	2	1	3	1	1	0	1	0	2	59	0
1516	1	5333487	1	3	2	2011	1	2	2	1	1	3	1	1	0	0	0	2	43	1
1519	1	5384117	2	3	2	2011	0	2	1	1	2	3	1	2	0	0	0	2	58	0
1521	1	5387112	2	3	1	2011	1	2	1	1	0	2	0	1	0	0	0	1	54	1
1525	1	5389894	1	3	1	2011	1	2	1	1	5	3	2	1	0	0	0	2	21	1
1527	1	5392047	1	3	2	2011	1	2	1	1	5	3	2	2	1	0	0	2	30	1
1531	1	5394921	1	2	2	2011	0	2	1	1	1	3	1	1	0	0	0	1	57	0
1533	1	5397655	1	2	2	2011	0	2	1	1	0	2	0	1	0	1	0	2	59	0
1536	1	5398310	2	2	1	2011	0	2	1	1	0	2	0	1	0	0	0	2	56	0
1540	1	5399487	2	3	2	2011	0	2	1	1	2	3	1	1	1	1	1	1	56	0
1541	1	5399619	2	2	2	2011	0	2	1	1	3	3	1	1	0	0	1	1	55	0
1542	1	5401231	2	2	1	2011	0	2	1	1	0	2	0	1	0	0	0	2	52	0
1543	1	5401988	2	3	1	2011	1	2	1	1	4	3	2	2	0	0	0	2	40	1
1545	1	5403243	2	2	2	2011	0	2	1	1	0	2	0	2	0	0	0	2	52	0
1546	1	5403856	2	2	1	2011	0	2	1	1	2	3	1	1	1	0	0	2	52	0
1549	1	5407712	1	3	1	2011	0	2	1	1	0	2	0	2	0	0	0	2	53	0
1552	1	5411191	2	2	1	2011	0	2	1	1	0	2	0	1	1	0	0	2	55	0
1555	1	5411528	2	3	2	2011	0	2	1	2	4	3	2	1	0	1	1	2	54	0
1556	1	5411880	2	3	2	2011	0	2	1	1	4	3	2	2	1	0	0	2	47	0
1559	1	5414813	2	2	2	2011	0	2	1	2	0	2	0	1	0	0	0	2	49	0
1560	1	5415517	2	2	2	2011	0	2	1	1	0	2	0	1	0	0	0	2	51	0
1561	1	5415592	2	2	1	2011	0	2	1	1	0	2	0	1	0	0	0	2	53	0
1563	1	5416586	1	2	2	2011	0	2	1	1	0	2	0	2	0	0	0	2	49	0
1566	1	5417125	2	2	2	2011	0	2	1	1	1	3	1	1	0	0	0	2	53	0
1567	1	5417417	2	3	1	2011	1	2	1	1	5	3	2	1	1	1	1	2	22	1
1568	1	5417557	2	3	1	2011	0	2	1	1	0	2	0	1	0	0	0	1	50	0
1569	1	5418129	2	2	1	2011	0	2	1	1	0	2	0	1	0	0	0	2	51	0
1570	1	5419567	2	2	2	2011	0	2	1	1	0	2	0	1	0	0	0	1	56	0
1571	1	5420161	1	2	2	2011	0	2	1	1	4	3	2	1	1	0	0	2	50	0
1572	1	5420376	2	2	1	2011	0	2	1	1	0	2	0	2	0	0	0	1	51	0
1574	1	5421756	1	3	2	2011	0	2	1	1	0	2	0	1	1	0	0	1	53	0
1576	1	5423540	2	2	1	2011	0	2	1	1	0	2	0	1	1	0	0	1	49	0
1577	1	5424247	2	2	1	2011	0	2	1	1	2	3	1	2	1	0	0	2	51	0
1579	1	5425156	1	2	2	2011	0	2	1	1	2	3	1	1	0	0	0	2	48	0
1580	1	5429032	2	2	2	2011	0	2	1	1	5	3	2	2	0	0	0	2	50	0
1581	1	5429379	1	3	2	2011	0	2	1	1	4	3	2	1	0	0	0	2	50	0
1583	1	5429441	2	3	2	2011	0	2	1	1	2	3	1	2	0	0	0	1	50	0
1585	1	5432798	1	1	2	2011	0	2	1	1	2	3	1	2	0	0	0	2	49	0
1588	1	8129010	2	2	2	2011	0	2	1	1	2	3	1	2	0	0	0	2	56	0
1590	1	9078361	2	2	2	2011	1	2	1	1	0	2	0	2	1	0	0	2	18	1
1596	1	11121255	2	2	2	2011	0	2	1	1	5	3	2	2	0	0	0	2	51	0
1597	1	11135028	1	2	1	2011	0	2	1	1	5	3	2	2	0	0	0	2	52	0
1598	1	11193707	2	2	1	2011	0	2	1	1	0	2	0	1	0	0	0	2	52	0
1599	1	11196893	2	2	2	2011	0	2	1	1	0	2	0	1	0	0	1	2	59	0
1602	1	12041706	1	2	2	2011	0	2	1	1	0	2	0	2	0	0	0	1	54	0
1603	1	12041862	2	2	2	2011	1	2	1	1	0	2	0	2	0	0	0	2	40	1
1604	1	12042891	1	2	1	2011	0	2	1	1	1	3	1	2	0	0	0	2	58	0
1606	1	12043282	1	2	1	2011	0	2	1	1	5	3	2	2	1	1	1	2	56	0
1608	1	12047298	2	2	2	2011	0	2	2	1	0	2	0	1	1	1	0	2	54	0
1610	1	12047505	2	2	1	2011	1	2	1	1	2	3	1	2	0	1	1	1	21	1
1613	1	12049595	2	2	2	2011	0	2	1	1	0	2	0	1	1	0	0	2	57	0
1615	1	12050639	2	1	1	2011	0	2	2	1	0	2	0	2	1	0	0	1	23	1
1616	1	12051765	2	2	1	2011	0	2	1	1	3	3	1	1	0	0	0	1	56	0
1619	1	12053364	2	2	2	2011	1	2	2	1	5	3	2	2	1	0	0	2	21	1
1620	1	12053538	1	2	2	2011	0	2	1	1	0	2	0	2	0	0	0	2	50	0
1621	1	12054736	1	1	2	2011	0	2	1	1	2	3	1	1	1	1	1	2	51	0
1622	1	12055073	2	2	1	2011	0	2	1	1	0	2	0	1	0	0	0	1	50	0
1623	1	12056270	1	2	2	2011	1	2	1	1	0	2	0	2	1	0	0	1	16	1
1624	1	12056399	1	2	2	2011	1	2	2	1	5	3	2	1	1	0	0	2	52	1
1626	1	12058867	1	1	1	2011	1	2	1	1	1	3	1	1	1	0	1	1	36	1
1627	1	12059471	1	1	2	2011	0	2	1	1	0	2	0	1	0	0	0	2	49	0
1628	1	12059536	1	2	2	2011	1	2	1	1	2	3	1	2	1	0	0	2	39	1
1631	1	12060923	2	2	2	2011	0	2	1	1	0	2	0	1	0	0	0	1	48	0
1632	1	12061966	1	2	2	2011	0	2	1	1	3	3	1	2	0	0	0	2	55	0
1634	1	12063267	2	2	2	2011	0	2	1	1	2	3	1	1	0	1	0	2	58	0
1639	1	12070645	1	2	1	2011	0	2	2	1	2	3	1	1	1	0	1	2	49	0
1640	1	12070990	1	2	2	2011	0	2	1	2	2	3	1	2	1	0	0	2	56	0
1641	1	12072941	2	2	2	2011	0	2	1	1	0	2	0	2	0	0	0	2	50	0
1647	1	12078213	1	2	2	2011	0	2	1	1	0	2	0	1	0	0	0	2	49	0
1649	1	12080169	1	2	1	2011	0	2	1	1	2	3	1	2	0	0	0	2	49	0
1651	1	15760402	2	2	2	2011	1	2	1	1	0	2	0	1	0	0	0	2	48	1
1655	1	18480812	2	2	2	2011	0	2	1	1	0	2	0	2	0	0	0	2	56	0
1656	1	18514891	2	2	1	2011	0	2	2	1	0	2	0	1	0	0	0	1	55	0
1659	1	18592345	1	1	1	2011	1	2	1	1	0	2	0	1	0	1	0	1	29	1
1661	1	19692092	2	1	1	2011	0	2	1	1	5	3	2	1	0	0	1	2	58	0
1663	1	19702932	1	2	1	2011	0	2	1	1	0	2	0	1	0	0	0	1	57	0
1673	1	19718211	2	1	1	2011	0	2	1	2	4	3	2	2	0	1	0	2	52	0
1674	1	19718365	2	2	1	2011	0	2	1	1	1	3	1	1	1	0	0	2	31	1
1676	1	19718564	2	2	2	2011	0	2	1	1	0	2	0	2	0	1	0	2	40	1
1677	1	19718610	2	2	2	2011	0	2	1	1	4	3	2	1	1	1	1	1	55	0
1678	1	19718868	1	2	2	2011	1	2	1	2	0	2	0	2	0	1	0	2	5	1
1679	1	19719323	1	2	2	2011	0	2	1	1	0	2	0	1	0	0	0	2	55	0
1681	1	19719573	1	1	2	2011	0	2	1	1	1	3	1	1	1	0	0	2	53	0
1682	1	19720224	1	1	2	2011	0	2	1	1	0	2	0	2	0	0	0	2	51	0
1684	1	19720444	2	2	1	2011	1	2	3	1	0	2	0	1	1	0	0	2	54	1
1685	1	19720456	1	1	2	2011	0	2	1	1	2	3	1	1	1	1	1	2	49	0
1686	1	19721486	1	2	1	2011	0	2	1	1	4	3	2	2	0	0	0	2	56	0
1688	1	19722620	2	2	2	2011	0	2	1	1	0	2	0	2	1	0	0	2	42	1
1692	1	19723753	2	3	1	2011	0	2	1	1	2	3	1	1	0	0	0	2	58	0
1693	1	19725267	2	2	2	2011	0	2	1	1	0	2	0	2	0	0	0	2	53	0
1694	1	19725651	2	2	1	2011	0	2	1	2	1	3	1	1	1	0	0	2	9	0
1695	1	19727938	1	2	2	2011	0	2	1	1	2	3	1	2	0	0	1	2	51	0
1696	1	19728736	1	2	1	2011	0	2	1	1	1	3	1	1	0	0	0	2	52	0
1699	1	19730275	1	1	2	2011	0	2	1	1	0	2	0	1	1	0	0	2	49	0
1700	1	19733203	1	2	2	2011	0	2	1	1	0	2	0	1	1	0	0	2	46	0
1701	1	19733350	2	1	2	2011	0	2	1	1	5	3	2	2	1	0	0	2	57	0
1703	1	19733940	1	2	1	2011	0	2	1	1	0	2	0	2	1	0	0	2	48	0
1707	1	19735744	1	2	1	2011	0	2	1	1	0	2	0	2	1	0	0	1	57	0
1709	1	19736918	1	2	1	2011	0	2	1	1	2	3	1	2	0	0	0	2	55	0
1712	1	19738323	1	2	2	2011	0	2	1	1	0	2	0	2	1	1	0	2	53	0
1715	1	19738565	1	2	2	2011	0	2	1	1	4	3	2	1	0	0	0	2	53	0
1717	1	19740718	1	2	2	2011	0	2	1	2	5	3	2	2	1	0	0	2	52	0
1718	1	19740955	2	2	2	2011	0	2	1	1	0	2	0	1	1	0	0	2	50	0
1720	1	19745559	2	1	1	2011	0	2	1	1	3	3	1	2	0	0	0	2	49	0
1721	1	19746361	2	2	2	2011	0	2	1	1	0	2	0	2	0	0	0	2	49	0
1723	1	19749418	2	2	2	2011	0	2	1	1	0	2	0	1	0	0	0	1	48	0
1724	1	19749484	1	2	2	2011	0	2	3	2	0	2	0	1	0	1	0	2	56	0
1729	1	19753303	2	2	2	2011	0	2	1	1	4	3	2	1	1	0	0	2	54	1
1730	1	22007257	2	3	2	2011	0	2	1	1	0	2	0	1	0	0	0	2	58	0
1731	1	22013729	2	3	1	2011	0	2	1	1	2	3	1	2	1	0	0	2	55	0
1732	1	22057692	2	3	2	2011	1	2	1	1	0	2	0	1	1	0	0	2	36	1
1733	1	22099326	2	3	2	2011	0	2	1	1	5	3	2	1	1	0	0	2	59	0
1735	1	22126559	1	3	2	2011	0	2	1	2	1	3	1	2	1	0	0	2	54	0
1741	1	22127853	2	3	1	2011	0	2	1	1	0	2	0	1	0	0	0	2	48	0
1742	1	22127963	1	2	1	2011	0	2	1	1	2	3	1	1	0	0	0	2	53	0
1743	1	22129301	2	2	2	2011	1	2	1	1	3	3	1	1	1	0	0	2	39	1
1746	1	22131237	2	2	2	2011	1	2	1	1	0	2	0	2	1	0	1	2	14	1
1750	1	22132830	2	3	2	2011	1	2	2	1	2	3	1	2	1	1	1	2	29	1
1751	1	22132901	1	3	2	2011	0	2	1	1	0	2	0	1	0	0	0	2	49	0
1753	1	22132992	1	2	2	2011	0	2	1	1	2	3	1	1	0	0	0	2	57	0
1754	1	22133062	1	3	1	2011	0	2	1	1	0	2	0	2	0	0	0	2	56	0
1755	1	22133117	1	3	2	2011	0	2	1	1	3	3	1	1	1	0	0	2	57	0
1757	1	22133196	1	3	1	2011	0	2	1	1	2	3	1	1	1	0	0	2	59	0
1758	1	22133218	2	2	2	2011	0	2	2	1	1	3	1	2	0	0	0	2	58	0
1759	1	22133252	1	2	2	2011	0	2	1	1	0	2	0	1	1	1	0	1	48	0
1761	1	22133390	1	3	2	2011	0	2	1	1	5	3	2	1	0	0	0	2	58	0
1765	1	22133536	2	3	1	2011	0	2	1	1	0	2	0	1	1	0	0	1	53	0
1766	1	22133541	2	3	2	2011	0	2	1	1	0	2	0	1	1	0	0	2	57	0
1767	1	22133662	1	3	2	2011	0	2	1	1	0	2	0	2	0	0	0	2	56	0
1768	1	22133701	1	3	2	2011	0	2	1	1	0	2	0	1	1	0	1	2	50	0
1772	1	22134312	2	2	2	2011	0	2	1	1	2	3	1	1	0	0	0	2	49	0
1773	1	22134376	2	3	2	2011	1	2	1	1	0	2	0	2	1	0	0	2	48	1
1783	1	22136355	2	3	2	2011	0	2	1	1	2	3	1	2	1	1	0	2	53	0
1785	1	22136983	2	3	2	2011	0	2	1	1	0	2	0	1	1	0	0	2	48	1
1786	1	22137611	1	2	2	2011	0	2	1	1	0	2	0	2	0	0	0	2	49	0
1790	1	24135505	2	2	2	2011	0	2	1	1	2	3	1	2	0	0	0	2	54	0
1791	1	25057760	2	2	1	2011	1	2	3	2	0	2	0	1	1	1	0	2	36	1
1795	1	26082499	2	2	2	2011	0	2	1	1	1	3	1	2	0	0	0	2	49	0
1797	1	26163243	2	2	2	2011	1	2	1	1	0	2	0	1	0	0	0	2	32	1
1799	1	27057354	2	2	2	2011	1	2	3	2	4	3	2	1	0	1	0	2	23	1
1800	1	27066660	2	2	2	2011	1	2	2	2	0	2	0	2	1	1	1	1	7	1
1801	1	27068846	1	2	2	2011	0	2	1	1	4	3	2	2	0	0	0	2	57	0
1802	1	27068853	2	2	1	2011	0	2	1	1	0	2	0	1	1	0	1	2	59	0
1803	1	27068858	2	2	1	2011	0	2	1	1	0	2	0	1	1	1	1	2	56	0
1804	1	27068867	1	2	2	2011	0	2	1	1	0	2	0	2	1	0	0	2	58	0
1807	1	27071109	1	2	2	2011	0	2	1	1	0	2	0	2	0	0	0	1	56	0
1812	1	27073075	1	2	1	2011	0	2	1	1	2	3	1	1	0	0	0	2	55	0
1819	1	27075821	2	2	1	2011	1	2	1	1	1	3	1	2	1	0	0	2	32	1
1825	1	27078044	2	2	2	2011	0	2	1	1	0	2	0	2	0	0	0	2	52	0
1829	1	27079438	2	2	2	2011	1	2	1	1	4	3	2	2	0	1	0	2	38	1
1830	1	27079894	1	2	2	2011	0	2	1	1	0	2	0	1	1	0	0	2	59	0
1833	1	27079916	2	2	2	2011	0	2	1	1	0	2	0	1	1	0	0	2	22	1
1836	1	27079930	1	2	2	2011	0	2	2	1	3	3	1	1	1	0	0	2	55	0
1837	1	27079934	2	2	2	2011	0	2	1	1	0	2	0	2	1	0	0	2	11	1
1838	1	27079946	2	2	2	2011	0	2	1	1	0	2	0	1	0	0	0	2	50	0
1842	1	27082671	1	2	2	2011	0	2	2	1	5	3	2	2	0	1	1	2	54	0
1844	1	27082677	1	2	1	2011	0	2	1	1	3	3	1	2	1	0	0	2	54	0
1848	1	27083936	1	2	2	2011	0	2	2	1	0	2	0	1	0	0	0	2	57	0
1849	1	27084292	2	2	2	2011	0	2	1	1	0	2	0	2	0	0	0	2	55	0
1850	1	27084297	2	2	1	2011	0	2	2	1	0	2	0	1	0	0	0	2	52	0
1852	1	27086805	1	2	2	2011	0	2	1	1	0	2	0	2	1	0	0	2	56	0
1854	1	27087280	1	2	1	2011	0	2	2	1	2	3	1	1	0	0	0	2	53	0
1858	1	27088446	2	1	1	2011	1	2	1	1	1	3	1	1	0	1	0	2	45	1
1859	1	27088612	1	2	1	2011	0	2	1	1	3	3	1	2	1	0	0	2	50	0
1861	1	27088687	2	2	2	2011	0	2	1	1	0	2	0	2	1	0	0	2	38	1
1865	1	27090050	2	2	2	2011	0	2	1	1	2	3	1	2	0	0	1	2	51	0
1866	1	27090753	2	2	2	2011	0	2	1	1	0	2	0	2	1	0	0	1	50	0
1874	1	27096367	2	2	1	2011	0	2	1	1	0	2	0	2	0	0	0	2	51	0
1877	1	29017624	2	2	1	2011	1	2	1	1	0	2	0	1	0	0	0	2	32	1
1881	1	29171095	2	2	2	2011	0	2	1	1	0	2	0	1	0	0	0	2	59	0
1882	1	29171492	1	2	2	2011	0	2	1	1	0	2	0	1	1	0	0	2	52	0
1883	1	29171555	2	2	2	2011	0	2	1	1	0	2	0	1	0	0	0	2	52	0
1885	1	29172251	1	2	2	2011	0	2	1	1	0	2	0	1	0	0	0	2	55	0
1887	1	29173771	2	2	1	2011	0	2	1	1	0	2	0	2	0	0	0	1	49	0
1888	1	29174159	1	2	2	2011	0	2	2	1	2	3	1	1	0	0	0	2	58	0
1889	1	29174284	2	3	2	2011	0	2	1	1	0	2	0	2	1	0	0	2	54	0
1894	1	29176673	1	2	1	2011	0	2	1	1	1	3	1	1	0	0	0	1	43	0
1898	1	29178820	1	2	2	2011	0	2	2	1	5	3	2	1	1	0	0	2	49	0
1899	1	29178839	1	2	2	2011	0	2	1	1	3	3	1	1	1	0	0	2	42	0
1901	1	29179672	2	2	1	2011	0	2	1	2	1	3	1	1	1	0	0	2	49	0
1902	1	29179910	1	2	2	2011	0	2	1	1	1	3	1	2	0	0	0	2	53	0
1903	1	29180042	1	2	2	2011	0	2	1	1	0	2	0	2	0	0	0	2	55	0
1906	1	29181189	1	2	1	2011	0	2	1	1	0	2	0	2	1	0	0	2	52	0
1907	1	29181512	1	2	1	2011	0	2	1	1	1	3	1	1	0	0	0	2	51	0
1910	1	29182112	2	2	1	2011	0	2	3	2	5	3	2	1	1	1	1	2	49	0
1911	1	29182231	2	2	2	2011	0	2	1	1	0	2	0	1	0	0	0	2	48	0
1912	1	29182347	2	2	1	2011	0	2	1	1	0	2	0	1	0	0	0	1	49	0
1914	1	29182414	1	2	1	2011	0	2	1	1	1	3	1	1	1	0	0	2	51	0
1915	1	29182486	2	2	2	2011	0	2	1	1	3	3	1	1	0	0	0	1	48	0
1916	1	29182638	1	2	2	2011	0	2	1	1	0	2	0	1	0	0	0	2	48	0
1920	1	29183095	2	2	2	2011	0	2	1	1	0	2	0	2	1	0	0	2	22	1
1921	1	29183223	2	2	2	2011	0	2	1	1	3	3	1	1	0	0	0	2	48	0
1922	1	29183382	2	2	2	2011	0	2	1	1	0	2	0	2	0	1	0	2	57	0
1930	1	32373222	2	2	2	2011	0	2	1	1	0	2	0	2	0	0	0	2	50	0
1932	1	33633645	2	2	1	2011	0	2	1	1	0	2	0	1	0	0	0	1	53	0
1933	1	33641260	2	2	2	2011	0	2	1	1	0	2	0	2	1	0	0	2	54	0
1936	1	34711295	2	2	2	2011	1	2	1	1	0	2	0	1	0	0	0	2	22	1
1937	1	34763470	2	2	2	2011	1	2	1	1	0	2	0	2	0	0	0	2	33	1
1939	1	34878522	2	2	1	2011	0	2	2	1	3	3	1	2	0	0	0	2	45	1
1940	1	34880586	2	2	2	2011	1	2	2	2	5	3	2	1	1	0	1	2	14	1
1941	1	34881068	1	3	1	2011	0	2	3	1	0	2	0	2	0	0	0	2	59	0
1943	1	34885151	2	2	2	2011	0	2	1	1	0	2	0	2	1	1	0	2	4	1
1944	1	34887083	1	2	1	2011	0	2	1	1	0	2	0	2	1	0	0	2	58	0
1945	1	34888717	1	3	2	2011	1	2	1	1	0	2	0	1	0	0	0	1	50	1
1947	1	34888844	1	2	2	2011	0	2	1	1	0	2	0	2	1	0	0	2	57	0
1951	1	34894115	2	2	1	2011	0	2	1	1	0	2	0	1	1	0	0	2	55	0
1952	1	34895203	2	2	2	2011	0	2	1	1	0	2	0	2	0	0	0	2	55	0
1953	1	34895525	2	3	2	2011	0	2	1	1	5	3	2	1	1	0	0	2	55	0
1957	1	34899967	2	2	2	2011	0	2	1	1	0	2	0	2	0	0	0	1	54	0
1958	1	34900889	1	1	1	2011	0	2	1	1	0	2	0	2	0	0	0	2	55	0
1962	1	34901728	2	2	1	2011	0	2	1	1	2	3	1	1	0	1	0	2	56	0
1963	1	34903703	1	2	1	2011	0	2	1	1	0	2	0	2	0	1	0	2	42	0
1971	1	35839486	2	2	1	2011	0	2	1	1	0	2	0	2	0	0	0	2	50	0
1972	1	35839804	2	2	1	2011	0	2	1	1	1	3	1	1	1	0	0	2	49	0
1975	1	35844515	1	3	2	2011	0	2	1	1	0	2	0	2	1	0	0	2	49	0
1976	1	35844866	2	3	2	2011	0	2	1	1	0	2	0	1	0	0	0	1	48	0
1978	1	37154134	2	2	1	2011	1	2	1	1	0	2	0	1	0	1	0	1	46	1
1979	1	37170353	2	2	2	2011	0	2	1	1	0	2	0	1	1	0	0	2	59	0
1983	1	38096250	2	3	1	2011	1	2	1	1	1	3	1	1	1	0	1	2	31	1
1986	1	38128582	1	2	2	2011	0	2	1	1	5	3	2	2	0	0	0	2	59	0
1988	1	38129717	1	2	1	2011	0	2	1	1	2	3	1	1	0	0	0	2	58	0
1989	1	38130109	2	3	1	2011	1	2	1	1	0	2	0	1	0	0	0	1	21	1
1991	1	38130600	2	2	1	2011	0	2	1	1	0	2	0	1	0	0	0	2	58	0
1993	1	38131358	1	2	1	2011	0	2	1	1	0	2	0	2	1	0	0	2	57	0
1995	1	38133041	2	2	2	2011	1	2	1	1	0	2	0	1	0	1	0	2	23	1
1997	1	38133290	1	2	2	2011	0	2	1	2	4	3	2	2	0	1	0	2	57	0
2000	1	38160165	2	2	1	2011	0	2	1	1	2	3	1	1	1	0	0	2	53	0
2004	1	38161173	2	2	2	2011	0	2	1	1	0	2	0	1	0	1	0	2	51	0
2007	1	38163684	1	2	1	2011	0	2	2	1	2	3	1	1	0	1	0	2	55	0
2008	1	38166396	1	2	1	2011	0	2	1	1	0	2	0	1	0	0	1	1	51	0
2012	1	38167336	1	2	1	2011	0	2	3	1	2	3	1	2	0	0	1	1	45	0
2013	1	38167802	1	3	2	2011	1	2	1	1	3	3	1	2	1	0	0	2	23	1
2016	1	38169409	2	2	2	2011	0	2	1	1	0	2	0	2	0	0	0	2	53	0
2017	1	39162082	2	2	1	2011	0	2	2	1	0	2	0	1	1	0	1	2	48	0
2022	1	41428456	2	2	1	2011	0	2	1	1	0	2	0	1	1	0	0	2	58	0
2023	1	41429754	1	1	2	2011	0	2	1	1	0	2	0	2	1	0	0	2	54	0
2024	1	41429852	2	2	1	2011	0	2	1	1	0	2	0	2	1	0	0	2	57	0
2027	1	41431435	2	3	2	2011	0	2	2	1	4	3	2	1	0	0	0	2	57	0
2028	1	41431436	1	2	1	2011	0	2	1	1	1	3	1	1	0	0	1	2	57	0
2029	1	41431729	2	2	2	2011	0	2	1	1	0	2	0	2	1	0	0	2	17	1
2030	1	41431838	1	2	1	2011	0	2	1	1	2	3	1	1	1	0	0	2	58	0
2034	1	41437067	1	1	2	2011	0	2	1	1	0	2	0	1	0	1	0	2	57	0
2040	1	41440128	1	3	2	2011	0	2	1	1	0	2	0	2	1	0	0	2	47	0
2041	1	41440165	2	3	2	2011	0	2	1	1	0	2	0	1	1	0	0	2	55	0
2043	1	41440558	1	2	1	2011	0	2	2	1	0	2	0	2	0	0	0	2	54	0
2046	1	41442489	2	1	2	2011	0	2	1	1	0	2	0	1	1	0	0	1	54	0
2049	1	41442988	1	2	1	2011	0	2	3	1	1	3	1	1	0	0	1	2	54	0
2052	1	41445913	1	2	2	2011	1	2	2	1	5	3	2	1	0	0	0	2	50	1
2057	1	41449317	1	3	1	2011	0	2	1	1	1	3	1	1	1	0	0	2	50	0
2059	1	41456777	2	3	1	2011	0	2	1	1	1	3	1	1	0	0	0	2	52	0
2060	1	41468012	2	2	1	2011	0	2	1	1	2	3	1	1	1	0	0	2	51	0
2062	1	42514972	1	3	2	2011	1	2	1	1	5	3	2	1	0	0	1	2	52	1
2063	1	42515252	1	3	1	2011	0	2	1	1	0	2	0	2	1	0	0	1	56	0
2065	1	43108473	2	2	2	2011	1	2	1	1	0	2	0	1	0	0	0	2	41	1
2071	1	44145180	1	2	2	2011	0	2	2	2	0	2	0	1	0	0	0	2	59	0
2072	1	44145777	2	2	2	2011	0	2	1	1	1	3	1	2	0	0	0	2	58	0
2074	1	44147992	2	2	2	2011	1	2	1	1	0	2	0	1	1	0	0	2	33	1
2076	1	44149329	2	2	1	2011	0	2	1	1	2	3	1	1	1	0	0	2	55	0
2080	1	44152944	1	2	1	2011	0	2	1	1	0	2	0	1	0	0	0	2	53	0
2081	1	44153193	1	3	2	2011	0	2	1	1	0	2	0	1	0	0	0	2	53	0
2088	1	44156031	2	2	2	2011	0	2	1	1	0	2	0	1	1	0	0	1	54	0
2091	1	44157394	1	2	2	2011	0	2	1	1	3	3	1	1	0	0	0	1	51	0
2092	1	44157756	2	3	1	2011	0	2	1	1	3	3	1	1	1	1	0	1	52	0
2094	1	44158700	1	2	2	2011	0	2	1	1	0	2	0	2	1	1	0	2	51	0
2097	1	44160067	2	3	1	2011	1	2	1	1	0	2	0	1	1	0	0	2	24	1
2100	1	44161677	2	3	1	2011	1	2	1	1	0	2	0	1	1	0	0	2	48	1
2104	1	44163312	1	2	2	2011	0	2	1	1	0	2	0	1	1	0	0	2	49	0
2106	1	44164476	2	2	1	2011	0	2	1	1	0	2	0	2	1	0	0	2	48	0
2107	1	44164750	2	2	2	2011	0	2	1	1	0	2	0	1	0	0	0	2	49	0
2110	1	44169722	1	1	1	2011	0	2	1	1	2	3	1	1	1	0	1	2	57	0
2112	1	44169739	1	3	1	2011	1	2	1	1	0	2	0	2	1	0	0	1	49	1
2113	1	44172829	1	3	1	2011	0	2	1	1	3	3	1	2	1	0	0	2	48	0
2114	1	44175991	2	2	2	2011	1	2	1	1	0	2	0	1	1	0	0	2	14	1
2116	1	44177483	2	3	1	2011	0	2	1	1	0	2	0	2	1	0	0	2	48	0
2117	1	44179934	1	2	1	2011	0	2	1	1	0	2	0	1	0	1	0	2	49	0
2119	1	45558757	2	2	1	2011	1	2	1	1	0	2	0	2	1	0	0	2	18	1
2120	1	45693716	1	2	1	2011	0	2	1	2	0	2	0	2	0	0	0	2	49	0
2122	1	46659315	2	2	2	2011	0	2	1	1	0	2	0	2	1	1	0	2	52	0
2123	1	47697917	2	2	2	2011	1	2	1	1	0	2	0	1	0	0	0	2	49	1
2124	1	47783523	1	2	1	2011	1	2	1	1	2	3	1	1	1	0	1	2	34	1
2128	1	49849127	2	2	2	2011	0	2	1	1	1	3	1	2	1	0	0	1	54	0
2129	1	49975072	2	1	2	2011	1	2	1	1	1	3	1	1	1	0	0	2	46	1
2133	1	51877875	2	2	1	2011	0	2	1	2	0	2	0	2	0	0	0	2	51	0
2136	1	51936491	1	2	1	2011	1	2	2	1	4	3	2	1	0	0	0	2	46	1
2139	1	51951901	2	2	2	2011	0	2	2	1	3	3	1	2	1	0	0	2	47	0
2140	1	51952499	1	2	1	2011	0	2	3	2	0	2	0	2	0	0	0	2	58	0
2141	1	51952910	2	2	1	2011	0	2	1	1	0	2	0	1	0	0	0	2	58	0
2142	1	51953421	1	2	1	2011	1	2	3	1	1	3	1	1	0	0	0	1	17	1
2143	1	51954796	1	2	1	2011	0	2	1	1	0	2	0	2	1	0	0	2	48	0
2145	1	51956130	1	3	2	2011	0	2	2	1	0	2	0	1	1	0	0	1	48	0
2147	1	51957098	1	2	1	2011	0	2	1	1	1	3	1	2	1	0	0	2	28	0
2149	1	51957992	2	2	2	2011	0	2	1	1	2	3	1	1	1	0	0	2	58	0
2151	1	51959748	2	3	1	2011	0	2	2	1	2	3	1	1	0	0	0	2	57	0
2152	1	51960085	1	2	1	2011	0	2	1	1	0	2	0	1	1	0	0	1	39	0
2153	1	51960849	2	2	1	2011	0	2	2	1	2	3	1	2	0	0	0	2	56	0
2157	1	51963593	2	2	1	2011	0	2	1	1	1	3	1	1	0	0	0	2	37	0
2162	1	51973212	2	2	1	2011	0	2	2	1	5	3	2	2	0	1	1	2	38	0
2163	1	51974051	2	2	2	2011	1	2	2	2	4	3	2	2	0	1	1	1	11	1
2164	1	51974255	2	3	2	2011	0	2	1	1	0	2	0	1	1	0	0	2	56	0
2166	1	51975601	2	3	2	2011	0	2	1	1	0	2	0	1	0	1	0	2	51	1
2171	1	51979508	2	2	2	2011	1	2	2	1	4	3	2	1	0	0	0	1	36	1
2172	1	51979913	2	2	2	2011	0	2	2	1	2	3	1	1	0	0	0	1	58	0
2176	1	51985395	1	3	2	2011	1	2	2	1	2	3	1	2	0	0	0	1	40	1
2179	1	51986126	2	2	2	2011	0	2	1	1	1	3	1	1	0	0	0	1	54	0
2183	1	51991110	1	2	1	2011	0	2	2	1	3	3	1	2	0	0	0	1	52	0
2184	1	51991293	2	2	1	2011	1	2	1	1	4	3	2	1	1	0	0	2	34	1
2185	1	51991913	1	2	2	2011	0	2	2	1	0	2	0	1	1	0	0	1	49	0
2187	1	51991996	2	2	1	2011	0	2	2	1	0	2	0	1	0	0	0	2	56	0
2188	1	51992045	1	2	1	2011	0	2	1	1	2	3	1	2	1	0	0	2	40	0
2193	1	51992099	1	3	1	2011	0	2	1	1	1	3	1	1	0	0	0	2	59	0
2196	1	51993541	2	3	1	2011	0	2	1	1	4	3	2	1	1	0	0	2	53	0
2201	1	51995032	2	2	2	2011	1	2	1	2	1	3	1	2	1	1	0	1	6	1
2203	1	51995035	2	2	2	2011	0	2	1	1	2	3	1	1	0	0	0	2	50	0
2206	1	51996564	1	2	2	2011	0	2	1	1	1	3	1	2	0	1	0	2	46	0
2207	1	51996869	1	2	1	2011	0	2	1	1	3	3	1	1	1	0	0	2	58	0
2209	1	52000783	2	2	2	2011	0	2	2	1	2	3	1	1	1	0	0	2	51	0
2210	1	52001036	2	2	1	2011	0	2	1	1	0	2	0	2	1	0	0	2	51	0
2212	1	52005688	2	3	2	2011	0	2	1	1	1	3	1	1	1	0	0	1	57	0
2213	1	52006221	2	2	1	2011	1	2	2	1	5	3	2	1	0	1	1	2	3	1
2214	1	52006274	2	2	2	2011	0	2	2	1	0	2	0	2	0	0	0	2	55	0
2216	1	52006734	2	2	1	2011	0	2	1	1	0	2	0	2	1	1	0	2	56	0
2217	1	52007090	2	3	2	2011	1	2	1	1	0	2	0	1	0	0	1	1	21	1
2218	1	52007329	2	2	2	2011	0	2	1	2	0	2	0	1	1	1	0	2	59	0
2219	1	52007436	1	2	1	2011	0	2	1	1	0	2	0	2	0	0	0	1	52	0
2220	1	52007494	2	2	2	2011	0	2	1	1	4	3	2	2	1	0	0	2	52	0
2221	1	52007498	1	3	1	2011	0	2	1	1	1	3	1	1	1	1	0	2	26	0
2222	1	52008176	1	1	2	2011	1	2	1	1	0	2	0	1	0	0	0	1	57	1
2223	1	52009312	2	3	2	2011	1	2	1	1	0	2	0	1	1	0	0	1	2	1
2225	1	52011964	2	2	2	2011	0	2	1	1	0	2	0	2	0	0	0	2	53	0
2229	1	52015043	2	2	2	2011	0	2	1	2	0	2	0	1	0	0	0	2	48	0
2231	1	52015603	2	3	1	2011	0	2	1	1	0	2	0	1	0	0	0	2	36	0
2232	1	52015934	1	3	1	2011	0	2	1	1	2	3	1	2	0	0	0	2	52	0
2233	1	52015934	1	3	1	2011	0	2	1	1	2	3	1	1	0	0	0	2	52	0
2237	1	52019955	2	3	1	2011	0	2	1	1	0	2	0	1	0	0	0	2	37	0
2238	1	52020246	1	2	2	2011	0	2	1	1	2	3	1	1	1	0	0	1	47	0
2240	1	52025162	2	2	1	2011	0	2	1	1	0	2	0	1	0	1	0	2	51	0
2243	1	52029452	2	1	1	2011	0	2	1	1	0	2	0	1	0	0	0	2	48	0
2244	1	52029454	1	1	1	2011	0	2	2	1	0	2	0	1	1	0	0	2	49	0
2246	1	52029462	2	2	2	2011	0	2	2	1	0	2	0	1	1	0	0	1	51	0
2248	1	52029558	1	3	1	2011	0	2	1	2	2	3	1	1	0	0	0	2	53	0
2249	1	52029593	1	2	1	2011	1	2	1	1	4	3	2	1	1	0	0	1	33	1
2253	1	52029762	2	1	2	2011	1	2	1	1	0	2	0	1	0	0	0	2	29	1
2254	1	52029763	2	3	2	2011	1	2	2	1	2	3	1	2	0	0	0	2	38	1
2259	1	52033014	2	2	1	2011	0	2	2	1	1	3	1	2	0	0	0	2	49	0
2260	1	52033587	2	1	2	2011	0	2	1	1	0	2	0	2	1	0	0	2	50	0
2268	1	52038244	1	2	2	2011	1	2	1	1	4	3	2	1	1	0	0	2	18	1
2269	1	52039375	2	3	1	2011	0	2	1	1	0	2	0	1	0	0	0	2	49	0
2270	1	52039817	2	2	1	2011	0	2	1	1	0	2	0	1	0	0	0	2	28	0
2271	1	52042077	1	2	2	2011	0	2	1	1	0	2	0	1	0	0	0	2	36	0
2273	1	52043916	2	2	1	2011	1	2	1	1	3	3	1	1	0	0	0	2	23	1
2274	1	52046455	2	2	2	2011	0	2	2	1	1	3	1	2	1	0	0	2	59	0
2275	1	52046522	1	2	2	2011	1	2	3	2	5	3	2	2	0	0	0	2	18	1
2279	1	52065091	2	1	1	2011	0	2	1	1	0	2	0	2	1	0	0	2	37	0
2280	1	54032022	1	1	2	2011	0	2	1	2	0	2	0	1	0	0	1	1	52	0
2281	1	54521103	2	2	2	2011	1	2	2	1	5	3	2	1	1	1	1	2	39	1
2284	1	55976365	2	3	2	2011	0	2	1	1	0	2	0	1	1	1	0	2	52	0
2285	1	56140909	2	2	2	2011	1	2	1	1	2	3	1	2	1	1	0	2	25	1
2291	1	58727213	2	2	2	2011	1	2	1	1	2	3	1	1	0	0	0	2	26	1
2292	1	58745482	2	2	2	2011	1	2	1	1	2	3	1	2	1	0	0	1	45	1
2297	1	60157440	1	2	1	2011	0	2	1	1	1	3	1	2	1	0	0	2	52	0
2299	1	60239655	2	2	2	2011	1	2	2	1	0	2	0	2	1	0	0	2	48	1
2301	1	61671042	2	2	2	2011	1	2	1	1	0	2	0	1	0	0	0	1	16	1
2303	1	61731517	2	2	2	2011	0	2	1	1	4	3	2	1	0	0	0	2	54	0
2307	1	62977704	1	2	2	2011	0	2	1	1	0	2	0	1	0	0	0	2	53	0
2309	1	63031781	2	2	1	2011	0	2	1	1	0	2	0	1	1	0	0	2	52	0
2313	1	64276330	2	2	1	2011	1	2	2	1	0	2	0	1	0	0	0	1	41	1
2314	1	64528996	2	2	1	2011	0	2	1	1	5	3	2	2	0	0	0	2	50	0
2321	1	67267906	2	2	1	2011	0	2	1	1	0	2	0	2	0	0	0	2	49	0
2322	1	67300471	2	3	2	2011	0	2	1	1	0	2	0	1	1	0	0	1	49	0
2324	1	68429088	1	1	1	2011	0	2	1	1	0	2	0	1	0	1	0	1	59	0
2327	1	68642999	1	2	2	2011	1	2	1	1	0	2	0	2	1	1	0	2	49	1
2329	1	68649617	1	2	1	2011	0	2	1	1	0	2	0	1	0	0	0	1	58	0
2330	1	68653060	1	2	1	2011	0	2	1	1	1	3	1	1	1	0	0	2	58	0
2332	1	68655448	2	2	1	2011	0	2	1	1	4	3	2	2	0	0	0	1	28	1
2333	1	68655625	1	2	1	2011	0	2	1	1	2	3	1	1	1	0	1	2	57	0
2334	1	68656834	2	2	2	2011	0	2	1	1	0	2	0	2	0	0	0	2	59	0
2335	1	68657379	2	2	2	2011	0	2	1	1	1	3	1	2	0	0	0	2	58	0
2338	1	68660841	1	3	1	2011	0	2	1	1	0	2	0	1	0	1	0	1	44	0
2339	1	68663638	2	2	2	2011	1	2	1	1	1	3	1	1	0	0	1	2	35	1
2340	1	68664380	1	2	2	2011	0	2	1	1	0	2	0	2	0	0	0	2	57	0
2343	1	68668283	2	3	1	2011	0	2	1	1	1	3	1	1	1	0	0	1	57	0
2344	1	68671209	2	3	1	2011	0	2	1	1	0	2	0	2	1	0	0	2	50	0
2346	1	68672767	2	2	2	2011	0	2	1	2	0	2	0	2	1	0	0	2	58	0
2348	1	68674857	2	2	1	2011	0	2	1	1	0	2	0	2	0	0	1	2	56	0
2349	1	68675149	2	2	2	2011	0	2	1	1	0	2	0	1	0	0	0	2	57	0
2351	1	68683467	1	2	2	2011	0	2	1	1	0	2	0	1	0	0	0	2	57	0
2352	1	68684780	1	2	2	2011	0	2	2	2	5	3	2	2	1	1	1	2	58	0
2354	1	68691494	2	2	2	2011	0	2	1	1	0	2	0	2	0	0	0	1	5	1
2355	1	68693615	2	2	2	2011	0	2	1	1	1	3	1	1	1	0	0	1	47	0
2357	1	68695849	2	2	2	2011	0	2	1	1	0	2	0	2	0	0	0	2	54	0
2360	1	68699836	1	2	2	2011	0	2	2	1	0	2	0	2	0	0	0	2	42	0
2362	1	68700694	1	2	2	2011	0	2	1	1	2	3	1	2	0	0	0	2	56	0
2364	1	68704814	2	2	2	2011	0	2	1	1	0	2	0	1	0	1	0	2	50	0
2366	1	68705368	2	3	1	2011	0	2	1	1	0	2	0	1	1	0	0	2	54	0
2369	1	68712491	1	3	1	2011	0	2	2	1	2	3	1	1	1	0	0	1	17	1
2375	1	68722172	2	2	2	2011	0	2	1	2	0	2	0	2	1	1	0	1	45	0
2380	1	68726914	1	2	2	2011	0	2	1	1	0	2	0	1	0	1	0	2	52	0
2382	1	68731249	2	2	1	2011	0	2	1	1	0	2	0	1	0	1	0	2	57	0
2385	1	68731722	1	2	2	2011	0	2	1	1	0	2	0	1	0	0	0	2	42	0
2386	1	68731816	1	2	1	2011	0	2	1	1	0	2	0	1	1	1	0	1	50	0
2390	1	68736838	2	2	2	2011	0	2	1	1	1	3	1	1	1	0	0	2	54	0
2391	1	68737164	2	3	2	2011	0	2	1	1	0	2	0	1	0	0	0	2	54	0
2395	1	68739846	2	2	2	2011	1	2	1	1	1	3	1	2	0	1	0	2	21	1
2398	1	68742564	1	2	2	2011	0	2	1	1	2	3	1	1	0	0	0	2	51	0
2401	1	68744761	2	2	1	2011	0	2	1	1	4	3	2	1	0	0	0	2	53	0
2402	1	68745058	2	3	1	2011	0	2	1	1	1	3	1	2	0	0	0	1	49	0
2403	1	68746145	1	2	2	2011	0	2	1	2	0	2	0	2	0	0	0	2	52	0
2405	1	68747057	1	2	2	2011	1	2	1	1	2	3	1	2	1	0	0	2	9	1
2408	1	68747216	2	2	2	2011	0	2	1	1	0	2	0	1	0	0	0	2	42	1
2409	1	68747219	2	2	2	2011	0	2	1	1	0	2	0	1	0	0	0	2	47	0
2410	1	69821924	1	2	2	2011	0	2	1	1	0	2	0	1	0	0	0	2	59	0
2412	1	69822020	2	2	2	2011	0	2	1	1	0	2	0	2	0	0	0	2	46	0
2414	1	69822499	1	2	1	2011	0	2	1	1	3	3	1	2	1	0	0	2	56	0
2418	1	69825642	2	2	2	2011	1	2	2	1	0	2	0	1	1	0	0	1	29	1
2420	1	69826782	1	2	2	2011	1	2	1	1	0	2	0	2	1	1	0	1	17	1
2421	1	69826978	1	1	2	2011	0	2	1	1	1	3	1	1	1	0	0	1	42	0
2423	1	69829181	1	2	2	2011	0	2	1	1	3	3	1	2	1	0	0	2	52	0
2426	1	69829758	1	2	2	2011	1	2	1	1	2	3	1	2	1	1	1	1	37	1
2430	1	69831085	1	2	1	2011	0	2	1	1	0	2	0	2	0	0	0	2	59	0
2433	1	69831958	1	2	2	2011	0	2	1	1	0	2	0	2	1	0	0	2	55	0
2434	1	69831976	1	2	1	2011	0	2	1	1	0	2	0	1	0	0	0	2	55	0
2436	1	69833223	2	2	2	2011	0	2	1	1	0	2	0	1	1	0	0	1	12	1
2438	1	69834600	2	2	1	2011	0	2	1	1	2	3	1	2	0	0	0	2	57	0
2439	1	69834624	2	2	2	2011	0	2	1	1	0	2	0	1	0	0	1	1	57	0
2440	1	69835643	2	2	2	2011	1	2	1	1	1	3	1	1	0	0	0	2	16	1
2443	1	69837261	2	3	1	2011	1	2	1	1	1	3	1	1	1	0	0	1	57	1
2444	1	69837425	1	2	2	2011	0	2	1	1	4	3	2	1	1	0	0	2	30	0
2446	1	69838237	2	3	1	2011	0	2	1	1	4	3	2	1	0	0	0	2	57	0
2451	1	69843932	2	2	1	2011	1	2	2	1	4	3	2	2	1	0	0	2	26	1
2452	1	69844171	2	2	1	2011	0	2	2	1	0	2	0	1	0	0	0	1	40	0
2453	1	69844317	2	2	2	2011	0	2	1	1	0	2	0	1	0	1	0	2	51	0
2456	1	69845135	1	3	1	2011	0	2	1	1	0	2	0	1	0	0	0	2	46	0
2459	1	69847888	1	3	1	2011	0	2	1	1	4	3	2	1	1	1	0	2	53	0
2460	1	69847947	2	2	2	2011	0	2	1	1	0	2	0	1	0	0	0	2	54	0
2461	1	69848745	2	2	2	2011	0	2	1	1	0	2	0	2	0	0	0	1	52	1
2465	1	69852391	2	2	1	2011	0	2	2	1	0	2	0	1	0	1	0	2	56	0
2467	1	69852406	2	2	1	2011	1	2	1	1	5	3	2	2	0	1	0	2	20	1
2469	1	69853140	2	2	1	2011	0	2	1	2	5	3	2	2	0	0	0	2	54	0
2470	1	69853246	2	2	2	2011	0	2	1	1	0	2	0	1	0	0	0	1	42	0
2471	1	69853497	2	2	2	2011	1	2	1	1	5	3	2	1	0	0	0	2	16	1
2476	1	69854912	2	2	2	2011	0	2	1	1	0	2	0	2	1	0	0	1	54	0
2478	1	69854950	2	2	2	2011	0	2	2	2	0	2	0	2	0	0	0	2	56	0
2482	1	69856496	2	2	1	2011	0	2	1	1	4	3	2	2	1	1	0	2	15	1
2489	1	69859464	2	2	1	2011	1	2	1	1	5	3	2	1	1	0	0	2	26	1
2490	1	69859861	1	3	2	2011	0	2	1	1	0	2	0	2	1	0	0	2	55	0
2491	1	69860275	2	2	1	2011	0	2	1	1	0	2	0	1	1	0	0	2	50	0
2492	1	69860416	2	2	1	2011	0	2	1	1	0	2	0	2	1	0	0	2	50	0
2495	1	69861246	2	2	2	2011	1	2	1	1	1	3	1	1	0	0	0	2	48	1
2497	1	69861461	1	2	1	2011	0	2	2	1	3	3	1	2	1	0	0	1	50	0
2499	1	69862293	1	2	2	2011	1	2	3	1	0	2	0	2	1	1	0	2	23	1
2500	1	69863022	2	2	2	2011	0	2	1	1	5	3	2	1	1	1	0	2	16	1
2501	1	69863978	1	2	1	2011	0	2	1	1	0	2	0	2	0	0	0	2	50	0
2502	1	69864752	2	3	2	2011	0	2	1	1	0	2	0	1	0	0	0	1	18	0
2503	1	69866692	2	2	2	2011	1	2	2	2	5	3	2	2	1	0	0	2	1	1
2504	1	69867463	1	2	2	2011	0	2	1	1	3	3	1	2	0	1	0	2	52	0
2506	1	69871557	1	2	2	2011	0	2	1	1	1	3	1	1	1	0	0	2	48	0
2507	1	69873789	2	3	1	2011	0	2	1	1	0	2	0	2	0	0	0	2	50	0
2510	1	69875869	1	2	1	2011	0	2	1	1	0	2	0	1	1	1	0	1	43	0
2512	1	69876581	1	2	1	2011	0	2	1	1	0	2	0	2	0	0	0	2	49	0
2513	1	69876600	2	2	2	2011	0	2	1	1	5	3	2	2	0	0	0	2	49	0
2514	1	69876652	2	2	1	2011	0	2	1	1	0	2	0	2	0	0	0	2	50	0
2516	1	69879215	1	2	1	2011	0	2	1	1	0	2	0	2	1	0	0	2	51	0
2518	1	69879746	2	2	1	2011	0	2	1	1	5	3	2	1	1	1	1	2	49	0
2519	1	69879888	2	2	2	2011	0	2	1	1	2	3	1	2	1	0	0	2	52	0
2527	1	69884413	1	2	2	2011	0	2	1	1	1	3	1	2	0	0	0	2	48	0
2528	1	69885113	1	2	2	2011	1	2	2	1	3	3	1	1	0	1	0	1	20	1
2531	1	69889448	1	2	1	2011	0	2	1	1	1	3	1	2	0	0	1	2	52	0
2532	1	69889862	1	2	2	2011	0	2	1	1	1	3	1	1	0	0	1	2	48	0
2535	1	69890062	1	2	2	2011	0	2	1	1	2	3	1	1	0	0	0	2	51	0
2537	1	69890113	2	2	1	2011	0	2	1	1	0	2	0	1	1	0	0	1	48	0
2538	1	69890294	1	3	2	2011	0	2	1	1	3	3	1	2	1	0	1	1	48	0
2539	1	69890347	1	2	1	2011	0	2	1	1	2	3	1	2	0	0	0	2	45	0
2541	1	69890798	1	2	2	2011	0	2	1	1	4	3	2	1	0	1	0	2	54	0
2544	1	69890912	2	2	2	2011	0	2	2	1	0	2	0	2	0	0	0	2	49	0
2545	1	69891034	2	2	1	2011	0	2	1	1	0	2	0	1	1	0	0	2	49	0
2547	1	69891676	2	2	1	2011	0	2	1	1	0	2	0	1	1	0	0	2	48	0
2548	1	69892185	1	2	1	2011	0	2	1	1	2	3	1	2	1	0	0	2	48	0
2549	1	69892543	1	1	1	2011	0	2	1	1	3	3	1	1	1	1	1	1	47	1
2550	1	69892547	1	2	1	2011	0	2	1	1	1	3	1	2	0	0	0	2	50	0
2552	1	69895797	2	2	1	2011	0	2	2	2	1	3	1	2	1	1	0	2	52	0
2554	1	69895919	2	3	1	2011	0	2	1	1	0	2	0	1	0	0	0	2	48	0
2555	1	69897137	1	2	1	2011	0	2	1	1	0	2	0	2	1	0	0	2	48	0
2556	1	69897507	2	2	2	2011	0	2	1	1	0	2	0	1	0	0	0	1	53	0
2557	1	69898583	1	2	2	2011	0	2	1	2	0	2	0	2	0	0	0	1	53	0
2559	1	69899672	2	2	1	2011	0	2	1	1	0	2	0	2	1	0	0	2	48	0
2560	1	69900228	1	2	2	2011	1	2	3	1	5	3	2	1	0	0	1	2	35	1
2561	1	69901222	2	2	2	2011	0	2	1	1	0	2	0	1	1	0	0	2	48	0
2562	1	69904690	1	2	2	2011	0	2	1	1	1	3	1	2	0	0	0	1	51	0
2567	1	69909469	1	2	1	2011	0	2	2	1	0	2	0	2	0	0	0	2	57	0
2568	1	69909473	2	2	1	2011	0	2	1	1	0	2	0	1	1	0	0	2	58	0
2570	1	69909561	1	2	2	2011	0	2	2	1	5	3	2	2	0	1	1	1	41	0
2572	1	69912487	2	1	2	2011	0	2	1	1	0	2	0	1	1	0	1	1	50	0
2577	1	69915271	2	2	1	2011	0	2	1	2	0	2	0	1	1	1	0	2	54	0
2578	1	69915432	1	2	2	2011	0	2	1	1	4	3	2	2	1	1	0	1	59	0
2580	1	69915446	1	3	2	2011	1	2	2	1	4	3	2	1	1	1	0	2	37	1
2582	1	69915464	2	2	1	2011	1	2	1	1	3	3	1	2	1	1	0	2	19	1
2583	1	69915476	2	1	2	2011	0	2	1	1	0	2	0	1	1	0	0	1	58	0
2585	1	69916434	2	3	2	2011	0	2	1	1	0	2	0	1	0	0	0	2	53	0
2590	1	69918400	2	2	1	2011	0	2	1	1	0	2	0	2	1	0	0	2	53	0
2591	1	69918562	1	2	1	2011	0	2	2	1	4	3	2	2	1	0	0	2	48	0
2592	1	69918920	2	2	1	2011	0	2	1	1	0	2	0	2	0	0	0	2	31	1
2593	1	69919195	1	2	1	2011	0	2	1	1	0	2	0	1	0	0	0	1	49	0
2594	1	69919415	1	2	2	2011	1	2	1	1	1	3	1	1	0	0	0	2	42	1
2595	1	69919498	1	2	2	2011	0	2	1	1	0	2	0	1	0	0	0	1	49	0
2596	1	69920418	1	2	1	2011	0	2	2	1	0	2	0	1	1	0	0	2	51	0
2598	1	69923431	1	3	1	2011	1	2	2	2	4	3	2	1	1	0	1	2	14	1
2599	1	69926692	2	2	1	2011	0	2	1	1	0	2	0	2	1	0	0	2	45	0
2602	1	69928865	2	2	2	2011	0	2	2	1	1	3	1	2	0	1	0	2	51	0
2605	1	69929233	1	2	2	2011	0	2	1	1	0	2	0	2	0	0	0	2	49	0
2606	1	69929340	2	2	1	2011	0	2	1	1	0	2	0	1	1	0	0	2	48	0
2610	1	69932421	1	2	2	2011	0	2	2	2	5	3	2	2	0	0	1	2	50	0
2611	1	69933057	1	2	2	2011	0	2	2	2	4	3	2	1	0	1	1	1	19	1
2614	1	69944793	2	2	2	2011	1	2	1	1	1	3	1	2	0	1	1	2	56	1
2620	1	69965293	2	2	2	2011	0	2	1	1	1	3	1	2	0	0	0	2	48	0
2622	1	69971237	1	2	2	2011	0	2	1	1	0	2	0	2	0	0	0	2	48	0
2623	1	69979850	2	2	1	2011	0	2	1	1	0	2	0	1	1	1	0	2	38	0
2624	1	69980946	2	2	1	2011	0	2	1	1	0	2	0	1	0	0	0	2	49	0
2628	1	70018532	1	1	2	2011	0	2	1	1	2	3	1	1	1	0	0	2	50	0
2631	1	70037177	2	2	2	2011	0	2	1	1	0	2	0	1	0	0	0	2	53	0
2632	1	70045177	2	2	1	2011	1	2	1	1	0	2	0	2	1	1	0	2	35	1
2634	1	70107769	2	1	2	2011	1	2	1	1	1	3	1	2	1	0	0	1	12	1
2636	1	74008009	2	2	2	2011	1	2	1	1	2	3	1	1	0	1	0	1	1	1
2644	1	76056683	2	2	1	2011	0	2	1	1	0	2	0	1	0	0	0	2	48	0
2645	1	76097691	2	2	2	2011	0	2	1	1	0	2	0	1	0	1	1	1	57	0
2647	1	76181868	2	2	2	2011	1	2	2	1	4	3	2	1	0	0	0	1	35	1
2652	1	76200948	2	2	2	2011	1	2	1	1	0	2	0	1	1	1	0	2	32	1
2653	1	76201420	2	2	2	2011	0	2	1	1	4	3	2	2	1	0	0	2	58	0
2654	1	76202439	2	2	2	2011	0	2	1	1	0	2	0	1	1	1	1	2	13	1
2658	1	76205209	1	2	2	2011	1	2	2	1	5	3	2	2	1	1	1	2	50	1
2661	1	76205369	2	2	1	2011	0	2	1	1	0	2	0	2	0	0	0	1	28	1
2662	1	76206104	2	2	2	2011	0	2	1	1	0	2	0	1	1	0	0	2	57	0
2663	1	76208089	1	2	2	2011	1	2	1	1	0	2	0	2	1	0	0	2	47	1
2664	1	76208967	1	2	2	2011	0	2	1	1	3	3	1	1	0	1	0	1	57	0
2669	1	76211605	1	2	2	2011	1	2	1	1	0	2	0	1	1	1	0	2	15	1
2673	1	76213556	1	2	1	2011	0	2	1	1	3	3	1	2	1	0	0	2	59	0
2675	1	76214303	2	2	1	2011	0	2	1	2	1	3	1	1	0	0	0	2	56	0
2676	1	76214637	2	2	1	2011	1	2	1	1	1	3	1	1	0	0	0	2	3	1
2678	1	76216928	2	2	1	2011	1	2	1	1	0	2	0	1	0	1	0	2	20	1
2679	1	76218746	2	2	2	2011	0	2	1	1	0	2	0	2	0	0	0	2	59	0
2681	1	76218918	2	2	2	2011	0	2	1	1	0	2	0	2	1	0	0	1	59	0
2682	1	76219543	2	2	1	2011	0	2	1	1	5	3	2	2	1	0	1	2	59	0
2683	1	76219738	1	2	2	2011	0	2	1	1	0	2	0	2	0	0	0	2	58	0
2684	1	76219831	2	2	1	2011	0	2	1	1	2	3	1	2	0	1	0	2	36	1
2685	1	76219979	1	2	1	2011	0	2	1	1	0	2	0	1	1	0	0	2	55	0
2687	1	76221835	1	2	2	2011	0	2	2	1	2	3	1	1	0	0	0	2	56	0
2695	1	76226243	2	2	2	2011	0	2	1	1	0	2	0	1	0	1	0	1	54	0
2697	1	76226665	1	2	1	2011	1	2	1	1	5	3	2	1	0	0	1	2	23	1
2700	1	76228472	1	2	2	2011	0	2	2	1	0	2	0	2	0	0	0	2	54	0
2701	1	76228674	2	2	2	2011	0	2	1	1	0	2	0	1	0	0	0	1	53	0
2711	1	76233287	1	2	2	2011	0	2	3	1	3	3	1	1	0	1	0	1	49	0
2712	1	76233371	2	2	2	2011	0	2	1	1	0	2	0	1	0	0	0	1	55	0
2719	1	76236316	2	3	2	2011	0	2	1	1	0	2	0	2	1	0	0	2	51	0
2721	1	76237428	2	2	1	2011	0	2	1	1	0	2	0	1	0	0	0	2	52	0
2722	1	76237444	2	2	2	2011	0	2	1	1	4	3	2	2	0	0	0	2	51	0
2723	1	76240194	1	2	1	2011	0	2	1	1	0	2	0	1	0	0	0	2	52	0
2724	1	76240793	2	2	1	2011	0	2	1	1	0	2	0	2	0	0	1	2	51	0
2726	1	76242601	2	2	2	2011	0	2	1	1	0	2	0	2	1	0	0	2	53	0
2727	1	76242661	1	2	1	2011	0	2	1	1	0	2	0	2	0	1	0	2	52	0
2729	1	76242853	1	2	2	2011	0	2	1	1	3	3	1	1	1	0	0	2	10	1
2737	1	77001115	2	2	2	2011	0	2	2	1	4	3	2	1	0	0	0	1	57	0
2738	1	77002493	2	2	1	2011	0	2	1	1	4	3	2	1	0	0	1	2	48	0
2740	1	77003336	2	2	1	2011	0	2	1	1	0	2	0	1	0	0	0	1	48	0
2742	1	77004985	2	2	2	2011	0	2	1	1	0	2	0	1	0	0	0	2	49	0
2743	1	77005199	1	2	2	2011	0	2	3	1	2	3	1	1	0	0	0	1	51	0
2744	1	77007288	2	2	1	2011	0	2	1	1	0	2	0	1	1	0	0	1	48	0
2745	1	77007428	1	2	2	2011	0	2	1	1	1	3	1	1	0	0	0	2	55	0
2746	1	77007490	2	2	2	2011	0	2	3	2	0	2	0	2	1	1	0	1	43	1
2747	1	77007514	1	2	2	2011	0	2	1	1	4	3	2	1	1	1	0	2	53	0
2748	1	77009078	1	2	2	2011	0	2	1	1	0	2	0	2	0	0	0	1	37	1
2750	1	77011689	2	2	2	2011	0	2	1	1	0	2	0	2	0	0	0	2	57	0
2754	1	77074858	2	2	2	2011	0	2	1	1	0	2	0	2	1	0	0	2	53	0
2760	1	79175697	2	2	1	2011	1	2	1	1	0	2	0	2	0	0	0	2	24	1
2765	1	80199862	2	2	2	2011	1	2	1	1	3	3	1	2	1	1	0	2	22	1
2771	1	80205635	1	1	2	2011	1	2	1	1	5	3	2	1	0	1	0	2	23	1
2775	1	80209787	2	2	1	2011	0	2	1	1	0	2	0	1	1	0	0	2	52	0
2776	1	80210587	1	1	1	2011	1	2	1	1	4	3	2	1	1	1	0	2	9	1
2777	1	80211263	1	2	1	2011	0	2	2	1	2	3	1	1	1	0	0	2	55	0
2779	1	80213366	2	2	2	2011	0	2	1	1	0	2	0	1	1	0	0	1	8	1
2781	1	80215341	2	2	2	2011	0	2	1	1	0	2	0	2	0	0	0	2	57	0
2783	1	80218233	1	2	1	2011	0	2	1	1	0	2	0	1	1	0	0	2	55	0
2784	1	80218885	1	2	2	2011	0	2	1	1	5	3	2	1	1	1	1	1	56	0
2787	1	80221081	2	2	1	2011	0	2	2	1	1	3	1	1	1	0	0	2	55	0
2789	1	80222301	2	2	1	2011	0	2	1	1	0	2	0	1	0	0	0	1	55	0
2790	1	80222951	1	2	1	2011	0	2	1	1	0	2	0	1	0	0	0	1	55	0
2791	1	80223701	1	2	2	2011	0	2	1	1	1	3	1	1	0	0	0	1	53	0
2792	1	80223717	2	2	1	2011	0	2	1	1	0	2	0	1	0	0	0	1	52	0
2793	1	80224464	2	2	2	2011	0	2	1	1	0	2	0	2	1	0	0	2	52	0
2794	1	80225178	1	2	2	2011	0	2	1	1	4	3	2	1	1	0	0	2	55	0
2795	1	80225985	2	2	2	2011	0	2	1	1	0	2	0	2	0	0	0	2	54	0
2796	1	80226294	1	1	2	2011	1	2	1	1	0	2	0	2	1	0	0	2	24	1
2799	1	80227337	1	2	2	2011	0	2	1	1	0	2	0	1	1	0	0	2	55	0
2800	1	80227369	2	2	1	2011	0	2	1	1	0	2	0	1	0	1	0	1	30	1
2802	1	80228265	2	2	2	2011	1	2	1	2	0	2	0	1	1	1	0	1	35	1
2803	1	80229748	2	1	1	2011	1	2	1	1	4	3	2	1	0	0	0	1	34	1
2804	1	80229928	2	2	2	2011	1	2	3	2	2	3	1	1	1	1	1	2	35	1
2806	1	80230076	1	2	2	2011	0	2	1	1	0	2	0	2	1	0	0	1	54	0
2811	1	81002529	2	2	2	2011	0	2	1	1	2	3	1	2	0	0	0	2	51	0
2814	1	81004523	1	2	1	2011	0	2	1	1	2	3	1	1	1	0	0	1	54	0
2817	1	81006817	1	2	2	2011	1	2	1	1	0	2	0	1	0	1	0	1	18	1
2821	1	81008990	1	1	2	2011	1	2	2	1	5	3	2	1	1	0	0	2	11	1
2824	1	81010659	2	2	2	2011	0	2	1	1	1	3	1	2	1	0	0	2	11	1
2825	1	81010872	2	2	2	2011	0	2	2	1	1	3	1	2	0	0	0	2	50	0
[truncated: 7,920 more rows]
